# Supplementary material for: Maleopimaric acid acetic acid solvate
Source: Acta Crystallogr Sect E Struct Rep Online. 2009 Jun 27;65(Pt 7):o1714. doi: 10.1107/S1600536809023745 (PMC2969235; doi:10.1107/S1600536809023745)
Supplement: Supplementary file 1 [file e-65-o1714-sup1.cif]

##############################################################################
###                                                                        ###
###        Electronic paper (Acta Crystallographica Section E)             ###
###                                                                        ###
##############################################################################
#                                                                            #
# This CIF contains the data in a paper accepted for publication in Acta     #
# Crystallographica Section E. It conforms to the requirements of Notes      #
# for Authors for Section E, and has been peer reviewed under the auspices   #
# of the IUCr Commission on Journals.                                        #
#                                                                            #
# Full details of the Crystallographic Information File format               #
# are given in the paper "The Crystallographic Information File (CIF):       #
# a New Standard Archive File for Crystallography" by S. R. Hall, F. H.      #
# Allen and I. D. Brown [Acta Cryst. (1991), A47, 655-685].                  #
#                                                                            #
# The current version of the core CIF dictionary is obtainable from          #
# ftp://ftp.iucr.org/pub/cif_core.dic. The current version number is 2.4.    #
#                                                                            #
# Software is freely available for graphical display of the structure(s) in  #
# this CIF.  For information consult the CIF home page http://www.iucr.org/  #
# cif/home.html                                                              #
#                                                                            #
# This file may be used for bona fide research purposes within the           #
# scientific community so long as proper attribution is given to the journal # 
# article from which it was obtained.                                        #
#                                                                            #
##############################################################################
                                             
data_I
_audit_creation_method     SHELXL-97
_chemical_name_systematic
;
Maleopimaric acid acetic acid solvate
;
_chemical_name_common     ?
_chemical_formula_moiety     'C24 H32 O5, C2 H4 O2'
_chemical_formula_sum     'C26 H36 O7'
_chemical_formula_iupac     'C24 H32 O5, C2 H4 O2'
_chemical_formula_weight     460.55
_chemical_melting_point     498
_symmetry_cell_setting     'Orthorhombic'
_symmetry_space_group_name_H-M     'P 21 21 21'
_symmetry_space_group_name_Hall     'P 2ac 2ab'
loop_
    _symmetry_equiv_pos_as_xyz
    'x, y, z'
    '-x+1/2, -y, z+1/2'
    '-x, y+1/2, -z+1/2'
    'x+1/2, -y+1/2, -z'
_cell_length_a     7.9469(10)
_cell_length_b     12.7755(16)
_cell_length_c     24.884(3)
_cell_angle_alpha     90.00
_cell_angle_beta     90.00
_cell_angle_gamma     90.00
_cell_volume     2526.3(5)
_cell_formula_units_Z     4
_cell_measurement_reflns_used     3636
_cell_measurement_theta_min     2.28
_cell_measurement_theta_max     23.23
_cell_measurement_temperature     291(2)
_exptl_crystal_description     block
_exptl_crystal_colour     colorless
_exptl_crystal_size_max     0.30
_exptl_crystal_size_mid     0.26
_exptl_crystal_size_min     0.24
_exptl_crystal_density_diffrn     1.211
_exptl_crystal_density_meas     ?
_exptl_crystal_density_method     'not measured'
_exptl_crystal_F_000     992
_exptl_absorpt_coefficient_mu     0.087
_exptl_absorpt_correction_type     'multi-scan'
_exptl_absorpt_process_details     '(SADABS; Bruker, 2000)'
_exptl_absorpt_correction_T_min     0.97
_exptl_absorpt_correction_T_max     0.98
_exptl_special_details
;
;
_diffrn_ambient_temperature     291(2)
_diffrn_radiation_type     'MoK\a'
_diffrn_radiation_wavelength     0.71073
_diffrn_radiation_source     'sealed tube'
_diffrn_radiation_monochromator     'graphite'
_diffrn_measurement_device_type     'Bruker SMART APEX CCD'
_diffrn_measurement_method     '\f and \w'
_diffrn_detector_area_resol_mean     ?
_diffrn_reflns_number     13853
_diffrn_reflns_av_R_equivalents     0.0587
_diffrn_reflns_av_sigmaI/netI     0.0376
_diffrn_reflns_theta_min     1.79
_diffrn_reflns_theta_max     26.00
_diffrn_reflns_theta_full     26.00
_diffrn_measured_fraction_theta_max     0.999
_diffrn_measured_fraction_theta_full     0.999
_diffrn_reflns_limit_h_min     -9
_diffrn_reflns_limit_h_max     8
_diffrn_reflns_limit_k_min     -15
_diffrn_reflns_limit_k_max     15
_diffrn_reflns_limit_l_min     -27
_diffrn_reflns_limit_l_max     30
_diffrn_standards_number     ?
_diffrn_standards_interval_count     ?
_diffrn_standards_interval_time     ?
_diffrn_standards_decay_%     ?
_refine_special_details
;
Refinement of <i>F</i>^2^ against ALL reflections. The weighted <i>R</i>-factor
<i>wR</i> and goodness of fit <i>S</i> are based on <i>F</i>^2^, conventional
<i>R</i>-factors <i>R</i> are based on <i>F</i>, with <i>F</i> set to zero for
negative <i>F</i>^2^. The threshold expression of <i>F</i>^2^ >
\s(<i>F</i>^2^) is used only for calculating <i>R</i>-factors(gt) <i>etc</i>.
and is not relevant to the choice of reflections for refinement.
<i>R</i>-factors based on <i>F</i>^2^ are statistically about twice as large
as those based on <i>F</i>, and <i>R</i>- factors based on ALL data will be
even larger. The Friedel pairs have been merged in the absence of anomalous
scattering.
;
_reflns_number_total     2837
_reflns_number_gt     2432
_reflns_threshold_expression     I>2\s(I)
_refine_ls_structure_factor_coef     Fsqd
_refine_ls_matrix_type     full
_refine_ls_R_factor_all     0.0578
_refine_ls_R_factor_gt     0.0473
_refine_ls_wR_factor_gt     0.1067
_refine_ls_wR_factor_ref     0.1095
_refine_ls_goodness_of_fit_ref     1.040
_refine_ls_restrained_S_all     1.040
_refine_ls_number_reflns     2837
_refine_ls_number_parameters     304
_refine_ls_number_restraints     0
_refine_ls_hydrogen_treatment     constr
_refine_ls_weighting_scheme     calc
_refine_ls_weighting_details
             'calc w=1/[\s^2^(Fo^2^)+(0.05P)^2^+0.55P] where P=(Fo^2^+2Fc^2^)/3'
_atom_sites_solution_hydrogens     geom
_atom_sites_solution_primary     direct
_atom_sites_solution_secondary     difmap
_refine_ls_shift/su_max     0.000
_refine_ls_shift/su_mean     0.000
_refine_diff_density_max     0.185
_refine_diff_density_min     -0.171
_refine_ls_extinction_method     'SHELXL97 (Sheldrick, 2008)'
_refine_ls_extinction_coef     0.0076(9)
_refine_ls_extinction_expression
                                  'Fc^*^=kFc[1+0.001xFc^2^\l^3^/sin(2\q)]^-1/4^'
loop_
    _atom_type_symbol
    _atom_type_description
    _atom_type_scat_dispersion_real
    _atom_type_scat_dispersion_imag
    _atom_type_scat_source
    'C' 'C' 0.0033 0.0000
                         'International Tables Vol C Tables 4.2.6.8 and 6.1.1.4'
    'H' 'H' 0.0000 0.0000
                         'International Tables Vol C Tables 4.2.6.8 and 6.1.1.4'
    'O' 'O' 0.0106 0.0000
                         'International Tables Vol C Tables 4.2.6.8 and 6.1.1.4'
_computing_data_collection     'SMART (Bruker, 2000)'
_computing_cell_refinement     'SAINT (Bruker, 2000)'
_computing_data_reduction     'SAINT (Bruker, 2000)'
_computing_structure_solution     'SHELXS97 (Sheldrick, 2008)'
_computing_structure_refinement     'SHELXL97 (Sheldrick, 2008)'
_computing_molecular_graphics     'SHELXTL (Sheldrick, 2008)'
_computing_publication_material     'SHELXTL (Sheldrick, 2008)'
loop_
    _atom_site_type_symbol
    _atom_site_label
    _atom_site_fract_x
    _atom_site_fract_y
    _atom_site_fract_z
    _atom_site_U_iso_or_equiv
    _atom_site_adp_type
    _atom_site_calc_flag
    _atom_site_refinement_flags
    _atom_site_occupancy
    _atom_site_disorder_assembly
    _atom_site_disorder_group
    C C1 0.5002(4) -0.1408(3) 0.21013(13) 0.0419(7) Uani d . 1 . .
    C C2 0.5980(4) -0.0411(2) 0.20070(12) 0.0398(7) Uani d . 1 . .
    H H2 0.6794 -0.0301 0.2297 0.048 Uiso calc R 1 . .
    C C3 0.6887(4) -0.0420(2) 0.14559(13) 0.0417(7) Uani d . 1 . .
    H H3 0.7696 -0.0998 0.1434 0.050 Uiso calc R 1 . .
    C C4 0.7802(4) 0.0670(2) 0.14272(13) 0.0426(7) Uani d . 1 . .
    H H4A 0.8616 0.0723 0.1716 0.051 Uiso calc R 1 . .
    H H4B 0.8400 0.0730 0.1089 0.051 Uiso calc R 1 . .
    C C5 0.6514(4) 0.1559(2) 0.14754(14) 0.0411(7) Uani d . 1 . .
    H H5 0.6683 0.1867 0.1832 0.049 Uiso calc R 1 . .
    C C6 0.4713(4) 0.1086(2) 0.14794(13) 0.0414(7) Uani d . 1 . .
    C C7 0.4657(4) 0.0448(2) 0.20125(12) 0.0409(7) Uani d . 1 . .
    H H7 0.4851 0.0916 0.2318 0.049 Uiso calc R 1 . .
    C C8 0.3020(4) -0.0147(3) 0.20917(13) 0.0442(8) Uani d . 1 . .
    C C9 0.4523(4) 0.0321(3) 0.10233(12) 0.0429(7) Uani d . 1 . .
    H H9 0.3687 0.0390 0.0764 0.052 Uiso calc R 1 . .
    C C10 0.5648(4) -0.0472(3) 0.10145(12) 0.0453(8) Uani d . 1 . .
    C C11 0.5732(5) -0.1285(3) 0.05890(15) 0.0552(10) Uani d . 1 . .
    H H11 0.6773 -0.1203 0.0383 0.066 Uiso calc R 1 . .
    C C12 0.4230(5) -0.1334(3) 0.02054(15) 0.0553(10) Uani d . 1 . .
    H H12A 0.3219 -0.1455 0.0407 0.083 Uiso calc R 1 . .
    H H12B 0.4391 -0.1895 -0.0046 0.083 Uiso calc R 1 . .
    H H12C 0.4137 -0.0683 0.0015 0.083 Uiso calc R 1 . .
    C C13 0.5604(5) -0.2392(3) 0.07953(13) 0.0503(9) Uani d . 1 . .
    H H13A 0.6437 -0.2503 0.1069 0.075 Uiso calc R 1 . .
    H H13B 0.5788 -0.2873 0.0505 0.075 Uiso calc R 1 . .
    H H13C 0.4504 -0.2505 0.0944 0.075 Uiso calc R 1 . .
    C C14 0.3351(4) 0.1953(2) 0.14874(13) 0.0434(7) Uani d . 1 . .
    H H14A 0.2267 0.1642 0.1406 0.052 Uiso calc R 1 . .
    H H14B 0.3287 0.2247 0.1846 0.052 Uiso calc R 1 . .
    C C15 0.3695(4) 0.2827(2) 0.10897(13) 0.0427(8) Uani d . 1 . .
    H H15A 0.3630 0.2555 0.0726 0.051 Uiso calc R 1 . .
    H H15B 0.2849 0.3369 0.1128 0.051 Uiso calc R 1 . .
    C C16 0.5419(4) 0.3288(2) 0.11854(13) 0.0409(7) Uani d . 1 . .
    H H16 0.5485 0.3405 0.1574 0.049 Uiso calc R 1 . .
    C C17 0.5691(4) 0.4405(3) 0.09213(12) 0.0408(7) Uani d . 1 . .
    C C18 0.7484(4) 0.4797(3) 0.10755(14) 0.0442(8) Uani d . 1 . .
    H H18A 0.7707 0.5453 0.0893 0.053 Uiso calc R 1 . .
    H H18B 0.7528 0.4925 0.1459 0.053 Uiso calc R 1 . .
    C C19 0.8818(4) 0.4017(3) 0.09266(15) 0.0491(9) Uani d . 1 . .
    H H19A 0.9912 0.4293 0.1026 0.059 Uiso calc R 1 . .
    H H19B 0.8809 0.3914 0.0540 0.059 Uiso calc R 1 . .
    C C20 0.8550(4) 0.2952(3) 0.12078(14) 0.0450(8) Uani d . 1 . .
    H H20A 0.8616 0.3047 0.1594 0.054 Uiso calc R 1 . .
    H H20B 0.9437 0.2474 0.1102 0.054 Uiso calc R 1 . .
    C C21 0.6810(4) 0.2471(2) 0.10598(12) 0.0405(7) Uani d . 1 . .
    C C22 0.6830(4) 0.2061(3) 0.04687(12) 0.0429(7) Uani d . 1 . .
    H H22A 0.5701 0.1906 0.0357 0.064 Uiso calc R 1 . .
    H H22B 0.7501 0.1437 0.0449 0.064 Uiso calc R 1 . .
    H H22C 0.7300 0.2587 0.0238 0.064 Uiso calc R 1 . .
    C C23 0.5378(5) 0.4443(3) 0.03186(12) 0.0445(7) Uani d . 1 . .
    H H23A 0.4192 0.4508 0.0252 0.067 Uiso calc R 1 . .
    H H23B 0.5789 0.3812 0.0156 0.067 Uiso calc R 1 . .
    H H23C 0.5955 0.5034 0.0168 0.067 Uiso calc R 1 . .
    C C24 0.4419(4) 0.5116(3) 0.11930(13) 0.0426(7) Uani d . 1 . .
    C C25 0.1024(4) 0.6778(3) 0.18987(14) 0.0460(8) Uani d . 1 . .
    C C26 -0.0272(4) 0.7410(3) 0.21888(13) 0.0484(8) Uani d . 1 . .
    H H26A -0.0330 0.7187 0.2557 0.073 Uiso calc R 1 . .
    H H26B -0.1348 0.7313 0.2021 0.073 Uiso calc R 1 . .
    H H26C 0.0031 0.8137 0.2175 0.073 Uiso calc R 1 . .
    O O1 0.5518(3) -0.22935(16) 0.21417(9) 0.0463(6) Uani d . 1 . .
    O O2 0.3332(3) -0.12062(18) 0.21447(10) 0.0472(6) Uani d . 1 . .
    O O3 0.1594(3) 0.01506(17) 0.21128(9) 0.0453(5) Uani d . 1 . .
    O O4 0.4493(3) 0.51827(17) 0.17031(8) 0.0455(6) Uani d . 1 . .
    H H4C 0.3728 0.5602 0.1887 0.055 Uiso d R 1 . .
    O O5 0.3379(3) 0.55953(19) 0.09249(8) 0.0472(6) Uani d . 1 . .
    O O6 0.2043(3) 0.62457(17) 0.21453(9) 0.0465(6) Uani d . 1 . .
    O O7 0.1034(3) 0.68154(18) 0.13804(9) 0.0462(6) Uani d . 1 . .
    H H7A 0.1831 0.6430 0.1191 0.055 Uiso d R 1 . .
loop_
    _atom_site_aniso_label
    _atom_site_aniso_U_11
    _atom_site_aniso_U_22
    _atom_site_aniso_U_33
    _atom_site_aniso_U_12
    _atom_site_aniso_U_13
    _atom_site_aniso_U_23
    C1 0.0453(18) 0.0411(16) 0.0395(17) 0.0089(14) -0.0018(14) 0.0098(14)
    C2 0.0398(17) 0.0409(17) 0.0389(16) 0.0087(14) 0.0007(13) -0.0023(13)
    C3 0.0443(17) 0.0377(15) 0.0431(17) 0.0077(14) 0.0041(15) 0.0005(13)
    C4 0.0427(17) 0.0423(17) 0.0428(17) 0.0049(14) 0.0031(14) 0.0012(14)
    C5 0.0417(17) 0.0386(16) 0.0430(17) 0.0036(13) 0.0036(15) -0.0003(13)
    C6 0.0400(16) 0.0405(16) 0.0437(17) 0.0004(13) -0.0006(15) -0.0001(14)
    C7 0.0403(17) 0.0403(16) 0.0420(17) 0.0049(14) -0.0029(14) -0.0019(13)
    C8 0.0434(18) 0.0452(18) 0.0441(18) 0.0096(15) 0.0095(15) 0.0081(14)
    C9 0.0470(17) 0.0430(17) 0.0388(16) 0.0055(15) -0.0113(15) -0.0024(13)
    C10 0.0439(18) 0.0488(19) 0.0433(17) 0.0118(15) 0.0043(15) -0.0102(14)
    C11 0.067(2) 0.0469(19) 0.051(2) 0.0168(19) -0.0152(19) -0.0133(16)
    C12 0.059(2) 0.050(2) 0.057(2) 0.0163(18) -0.0149(19) -0.0216(17)
    C13 0.0488(19) 0.056(2) 0.0461(19) -0.0147(17) 0.0107(16) -0.0149(15)
    C14 0.0414(17) 0.0470(17) 0.0418(17) 0.0044(15) -0.0055(15) 0.0019(14)
    C15 0.0506(19) 0.0365(16) 0.0411(17) 0.0070(15) -0.0127(15) -0.0028(13)
    C16 0.0417(17) 0.0392(16) 0.0418(17) 0.0102(14) 0.0007(14) 0.0027(13)
    C17 0.0387(16) 0.0441(17) 0.0397(15) 0.0031(14) 0.0028(14) 0.0037(14)
    C18 0.0451(17) 0.0406(18) 0.0469(18) -0.0079(15) 0.0056(15) 0.0080(14)
    C19 0.0444(18) 0.051(2) 0.0522(19) -0.0018(15) 0.0170(16) 0.0135(16)
    C20 0.0445(18) 0.0445(18) 0.0459(18) -0.0015(15) 0.0029(15) 0.0114(15)
    C21 0.0416(17) 0.0394(16) 0.0406(16) 0.0058(14) 0.0125(14) 0.0013(13)
    C22 0.0426(17) 0.0441(17) 0.0420(17) 0.0118(15) 0.0126(14) -0.0080(14)
    C23 0.0463(18) 0.0417(17) 0.0456(17) 0.0112(15) 0.0012(15) 0.0056(14)
    C24 0.0422(17) 0.0411(17) 0.0443(17) 0.0118(15) -0.0131(14) -0.0023(13)
    C25 0.0419(18) 0.0466(18) 0.0496(19) 0.0143(15) -0.0064(15) 0.0150(15)
    C26 0.0450(18) 0.0536(19) 0.0468(18) 0.0114(16) 0.0139(16) 0.0172(16)
    O1 0.0498(13) 0.0413(12) 0.0480(12) 0.0178(11) 0.0177(12) 0.0161(10)
    O2 0.0437(13) 0.0468(12) 0.0511(13) 0.0058(11) 0.0054(12) 0.0177(10)
    O3 0.0417(13) 0.0465(12) 0.0477(12) 0.0104(11) 0.0100(11) 0.0107(10)
    O4 0.0480(13) 0.0462(12) 0.0422(12) 0.0174(11) -0.0129(11) -0.0074(9)
    O5 0.0502(13) 0.0539(14) 0.0376(11) 0.0186(11) -0.0092(11) 0.0108(10)
    O6 0.0465(13) 0.0495(13) 0.0436(12) 0.0148(11) -0.0067(11) 0.0144(10)
    O7 0.0442(13) 0.0469(12) 0.0475(13) 0.0169(10) -0.0119(10) 0.0153(11)
_geom_special_details
;
All e.s.d.'s (except the e.s.d. in the dihedral angle between two l.s. planes)
are estimated using the full covariance matrix. The cell e.s.d.'s are taken
into account individually in the estimation of e.s.d.'s in distances, angles
and torsion angles; correlations between e.s.d.'s in cell parameters are only
used when they are defined by crystal symmetry. An approximate (isotropic)
treatment of cell e.s.d.'s is used for estimating e.s.d.'s involving l.s.
planes.
;
loop_
    _geom_bond_atom_site_label_1
    _geom_bond_atom_site_label_2
    _geom_bond_site_symmetry_2
    _geom_bond_distance
    _geom_bond_publ_flag
    C1 O1 . 1.207(4) ?
    C1 O2 . 1.356(4) ?
    C1 C2 . 1.511(5) ?
    C2 C7 . 1.520(4) ?
    C2 C3 . 1.550(4) ?
    C2 H2 . 0.9800 ?
    C3 C10 . 1.477(5) ?
    C3 C4 . 1.573(4) ?
    C3 H3 . 0.9800 ?
    C4 C5 . 1.533(4) ?
    C4 H4A . 0.9700 ?
    C4 H4B . 0.9700 ?
    C5 C6 . 1.553(4) ?
    C5 C21 . 1.576(4) ?
    C5 H5 . 0.9800 ?
    C6 C9 . 1.505(4) ?
    C6 C14 . 1.549(4) ?
    C6 C7 . 1.557(4) ?
    C7 C8 . 1.519(5) ?
    C7 H7 . 0.9800 ?
    C8 O3 . 1.197(4) ?
    C8 O2 . 1.382(4) ?
    C9 C10 . 1.351(5) ?
    C9 H9 . 0.9300 ?
    C10 C11 . 1.485(4) ?
    C11 C13 . 1.507(5) ?
    C11 C12 . 1.529(5) ?
    C11 H11 . 0.9800 ?
    C12 H12A . 0.9600 ?
    C12 H12B . 0.9600 ?
    C12 H12C . 0.9600 ?
    C13 H13A . 0.9600 ?
    C13 H13B . 0.9600 ?
    C13 H13C . 0.9600 ?
    C14 C15 . 1.517(4) ?
    C14 H14A . 0.9700 ?
    C14 H14B . 0.9700 ?
    C15 C16 . 1.510(5) ?
    C15 H15A . 0.9700 ?
    C15 H15B . 0.9700 ?
    C16 C21 . 1.552(4) ?
    C16 C17 . 1.586(4) ?
    C16 H16 . 0.9800 ?
    C17 C24 . 1.518(5) ?
    C17 C23 . 1.521(4) ?
    C17 C18 . 1.558(5) ?
    C18 C19 . 1.501(5) ?
    C18 H18A . 0.9700 ?
    C18 H18B . 0.9700 ?
    C19 C20 . 1.544(4) ?
    C19 H19A . 0.9700 ?
    C19 H19B . 0.9700 ?
    C20 C21 . 1.557(5) ?
    C20 H20A . 0.9700 ?
    C20 H20B . 0.9700 ?
    C21 C22 . 1.561(4) ?
    C22 H22A . 0.9600 ?
    C22 H22B . 0.9600 ?
    C22 H22C . 0.9600 ?
    C23 H23A . 0.9600 ?
    C23 H23B . 0.9600 ?
    C23 H23C . 0.9600 ?
    C24 O5 . 1.226(4) ?
    C24 O4 . 1.274(4) ?
    C25 O6 . 1.223(4) ?
    C25 O7 . 1.291(4) ?
    C25 C26 . 1.494(5) ?
    C26 H26A . 0.9600 ?
    C26 H26B . 0.9600 ?
    C26 H26C . 0.9600 ?
    O4 H4C . 0.9300 ?
    O7 H7A . 0.9300 ?
loop_
    _geom_angle_atom_site_label_1
    _geom_angle_atom_site_label_2
    _geom_angle_atom_site_label_3
    _geom_angle_site_symmetry_1
    _geom_angle_site_symmetry_3
    _geom_angle
    _geom_angle_publ_flag
    O1 C1 O2 . . 120.3(3) ?
    O1 C1 C2 . . 128.9(3) ?
    O2 C1 C2 . . 110.8(3) ?
    C1 C2 C7 . . 104.6(3) ?
    C1 C2 C3 . . 111.8(3) ?
    C7 C2 C3 . . 109.6(2) ?
    C1 C2 H2 . . 110.3 ?
    C7 C2 H2 . . 110.3 ?
    C3 C2 H2 . . 110.3 ?
    C10 C3 C2 . . 110.4(3) ?
    C10 C3 C4 . . 108.3(3) ?
    C2 C3 C4 . . 104.4(3) ?
    C10 C3 H3 . . 111.2 ?
    C2 C3 H3 . . 111.2 ?
    C4 C3 H3 . . 111.2 ?
    C5 C4 C3 . . 110.1(3) ?
    C5 C4 H4A . . 109.6 ?
    C3 C4 H4A . . 109.6 ?
    C5 C4 H4B . . 109.6 ?
    C3 C4 H4B . . 109.6 ?
    H4A C4 H4B . . 108.2 ?
    C4 C5 C6 . . 109.1(2) ?
    C4 C5 C21 . . 113.4(3) ?
    C6 C5 C21 . . 115.4(3) ?
    C4 C5 H5 . . 106.1 ?
    C6 C5 H5 . . 106.1 ?
    C21 C5 H5 . . 106.1 ?
    C9 C6 C14 . . 113.8(3) ?
    C9 C6 C5 . . 109.9(3) ?
    C14 C6 C5 . . 111.5(2) ?
    C9 C6 C7 . . 107.5(3) ?
    C14 C6 C7 . . 110.1(3) ?
    C5 C6 C7 . . 103.6(3) ?
    C8 C7 C2 . . 103.4(2) ?
    C8 C7 C6 . . 113.4(3) ?
    C2 C7 C6 . . 110.5(3) ?
    C8 C7 H7 . . 109.8 ?
    C2 C7 H7 . . 109.8 ?
    C6 C7 H7 . . 109.8 ?
    O3 C8 O2 . . 118.4(3) ?
    O3 C8 C7 . . 131.1(3) ?
    O2 C8 C7 . . 110.4(3) ?
    C10 C9 C6 . . 115.6(3) ?
    C10 C9 H9 . . 122.2 ?
    C6 C9 H9 . . 122.2 ?
    C9 C10 C3 . . 113.3(3) ?
    C9 C10 C11 . . 124.5(3) ?
    C3 C10 C11 . . 122.1(3) ?
    C10 C11 C13 . . 114.2(3) ?
    C10 C11 C12 . . 116.0(3) ?
    C13 C11 C12 . . 97.0(3) ?
    C10 C11 H11 . . 109.7 ?
    C13 C11 H11 . . 109.7 ?
    C12 C11 H11 . . 109.7 ?
    C11 C12 H12A . . 109.5 ?
    C11 C12 H12B . . 109.5 ?
    H12A C12 H12B . . 109.5 ?
    C11 C12 H12C . . 109.5 ?
    H12A C12 H12C . . 109.5 ?
    H12B C12 H12C . . 109.5 ?
    C11 C13 H13A . . 109.5 ?
    C11 C13 H13B . . 109.5 ?
    H13A C13 H13B . . 109.5 ?
    C11 C13 H13C . . 109.5 ?
    H13A C13 H13C . . 109.5 ?
    H13B C13 H13C . . 109.5 ?
    C15 C14 C6 . . 113.1(3) ?
    C15 C14 H14A . . 109.0 ?
    C6 C14 H14A . . 109.0 ?
    C15 C14 H14B . . 109.0 ?
    C6 C14 H14B . . 109.0 ?
    H14A C14 H14B . . 107.8 ?
    C16 C15 C14 . . 110.3(3) ?
    C16 C15 H15A . . 109.6 ?
    C14 C15 H15A . . 109.6 ?
    C16 C15 H15B . . 109.6 ?
    C14 C15 H15B . . 109.6 ?
    H15A C15 H15B . . 108.1 ?
    C15 C16 C21 . . 110.7(3) ?
    C15 C16 C17 . . 114.1(3) ?
    C21 C16 C17 . . 115.1(3) ?
    C15 C16 H16 . . 105.3 ?
    C21 C16 H16 . . 105.3 ?
    C17 C16 H16 . . 105.3 ?
    C24 C17 C23 . . 108.1(3) ?
    C24 C17 C18 . . 107.9(3) ?
    C23 C17 C18 . . 112.5(3) ?
    C24 C17 C16 . . 105.3(3) ?
    C23 C17 C16 . . 114.5(3) ?
    C18 C17 C16 . . 108.2(3) ?
    C19 C18 C17 . . 111.8(3) ?
    C19 C18 H18A . . 109.2 ?
    C17 C18 H18A . . 109.2 ?
    C19 C18 H18B . . 109.2 ?
    C17 C18 H18B . . 109.2 ?
    H18A C18 H18B . . 107.9 ?
    C18 C19 C20 . . 112.0(3) ?
    C18 C19 H19A . . 109.2 ?
    C20 C19 H19A . . 109.2 ?
    C18 C19 H19B . . 109.2 ?
    C20 C19 H19B . . 109.2 ?
    H19A C19 H19B . . 107.9 ?
    C19 C20 C21 . . 111.3(3) ?
    C19 C20 H20A . . 109.4 ?
    C21 C20 H20A . . 109.4 ?
    C19 C20 H20B . . 109.4 ?
    C21 C20 H20B . . 109.4 ?
    H20A C20 H20B . . 108.0 ?
    C16 C21 C20 . . 108.6(3) ?
    C16 C21 C22 . . 115.0(3) ?
    C20 C21 C22 . . 110.3(3) ?
    C16 C21 C5 . . 105.0(2) ?
    C20 C21 C5 . . 105.6(3) ?
    C22 C21 C5 . . 111.8(3) ?
    C21 C22 H22A . . 109.5 ?
    C21 C22 H22B . . 109.5 ?
    H22A C22 H22B . . 109.5 ?
    C21 C22 H22C . . 109.5 ?
    H22A C22 H22C . . 109.5 ?
    H22B C22 H22C . . 109.5 ?
    C17 C23 H23A . . 109.5 ?
    C17 C23 H23B . . 109.5 ?
    H23A C23 H23B . . 109.5 ?
    C17 C23 H23C . . 109.5 ?
    H23A C23 H23C . . 109.5 ?
    H23B C23 H23C . . 109.5 ?
    O5 C24 O4 . . 122.7(3) ?
    O5 C24 C17 . . 120.4(3) ?
    O4 C24 C17 . . 116.9(3) ?
    O6 C25 O7 . . 121.2(3) ?
    O6 C25 C26 . . 121.0(3) ?
    O7 C25 C26 . . 117.9(3) ?
    C25 C26 H26A . . 109.5 ?
    C25 C26 H26B . . 109.5 ?
    H26A C26 H26B . . 109.5 ?
    C25 C26 H26C . . 109.5 ?
    H26A C26 H26C . . 109.5 ?
    H26B C26 H26C . . 109.5 ?
    C1 O2 C8 . . 110.7(3) ?
    C24 O4 H4C . . 119.9 ?
    C25 O7 H7A . . 119.5 ?
loop_
    _geom_torsion_atom_site_label_1
    _geom_torsion_atom_site_label_2
    _geom_torsion_atom_site_label_3
    _geom_torsion_atom_site_label_4
    _geom_torsion_site_symmetry_1
    _geom_torsion_site_symmetry_2
    _geom_torsion_site_symmetry_3
    _geom_torsion_site_symmetry_4
    _geom_torsion
    _geom_torsion_publ_flag
    O1 C1 C2 C7 . . . . -178.2(3) ?
    O2 C1 C2 C7 . . . . 1.4(4) ?
    O1 C1 C2 C3 . . . . 63.3(5) ?
    O2 C1 C2 C3 . . . . -117.1(3) ?
    C1 C2 C3 C10 . . . . 63.1(3) ?
    C7 C2 C3 C10 . . . . -52.4(3) ?
    C1 C2 C3 C4 . . . . 179.3(3) ?
    C7 C2 C3 C4 . . . . 63.8(3) ?
    C10 C3 C4 C5 . . . . 58.8(3) ?
    C2 C3 C4 C5 . . . . -58.8(3) ?
    C3 C4 C5 C6 . . . . -5.6(4) ?
    C3 C4 C5 C21 . . . . -135.8(3) ?
    C4 C5 C6 C9 . . . . -48.9(3) ?
    C21 C5 C6 C9 . . . . 80.1(3) ?
    C4 C5 C6 C14 . . . . -176.0(3) ?
    C21 C5 C6 C14 . . . . -47.0(4) ?
    C4 C5 C6 C7 . . . . 65.7(3) ?
    C21 C5 C6 C7 . . . . -165.3(3) ?
    C1 C2 C7 C8 . . . . -1.8(3) ?
    C3 C2 C7 C8 . . . . 118.1(3) ?
    C1 C2 C7 C6 . . . . -123.5(3) ?
    C3 C2 C7 C6 . . . . -3.5(4) ?
    C9 C6 C7 C8 . . . . -60.5(3) ?
    C14 C6 C7 C8 . . . . 64.0(3) ?
    C5 C6 C7 C8 . . . . -176.7(2) ?
    C9 C6 C7 C2 . . . . 55.1(3) ?
    C14 C6 C7 C2 . . . . 179.5(3) ?
    C5 C6 C7 C2 . . . . -61.2(3) ?
    C2 C7 C8 O3 . . . . -178.1(4) ?
    C6 C7 C8 O3 . . . . -58.4(5) ?
    C2 C7 C8 O2 . . . . 1.8(3) ?
    C6 C7 C8 O2 . . . . 121.5(3) ?
    C14 C6 C9 C10 . . . . -177.5(3) ?
    C5 C6 C9 C10 . . . . 56.7(4) ?
    C7 C6 C9 C10 . . . . -55.3(4) ?
    C6 C9 C10 C3 . . . . -1.2(4) ?
    C6 C9 C10 C11 . . . . -177.3(3) ?
    C2 C3 C10 C9 . . . . 57.3(4) ?
    C4 C3 C10 C9 . . . . -56.4(4) ?
    C2 C3 C10 C11 . . . . -126.5(3) ?
    C4 C3 C10 C11 . . . . 119.8(4) ?
    C9 C10 C11 C13 . . . . -124.0(4) ?
    C3 C10 C11 C13 . . . . 60.1(5) ?
    C9 C10 C11 C12 . . . . -12.4(6) ?
    C3 C10 C11 C12 . . . . 171.8(3) ?
    C9 C6 C14 C15 . . . . -79.4(3) ?
    C5 C6 C14 C15 . . . . 45.5(4) ?
    C7 C6 C14 C15 . . . . 159.9(3) ?
    C6 C14 C15 C16 . . . . -55.4(4) ?
    C14 C15 C16 C21 . . . . 66.0(3) ?
    C14 C15 C16 C17 . . . . -162.3(3) ?
    C15 C16 C17 C24 . . . . 62.4(3) ?
    C21 C16 C17 C24 . . . . -168.1(3) ?
    C15 C16 C17 C23 . . . . -56.2(4) ?
    C21 C16 C17 C23 . . . . 73.3(4) ?
    C15 C16 C17 C18 . . . . 177.5(3) ?
    C21 C16 C17 C18 . . . . -53.0(3) ?
    C24 C17 C18 C19 . . . . 167.7(3) ?
    C23 C17 C18 C19 . . . . -73.2(4) ?
    C16 C17 C18 C19 . . . . 54.3(3) ?
    C17 C18 C19 C20 . . . . -59.5(4) ?
    C18 C19 C20 C21 . . . . 59.2(4) ?
    C15 C16 C21 C20 . . . . -175.5(3) ?
    C17 C16 C21 C20 . . . . 53.2(3) ?
    C15 C16 C21 C22 . . . . 60.3(4) ?
    C17 C16 C21 C22 . . . . -70.9(4) ?
    C15 C16 C21 C5 . . . . -62.9(3) ?
    C17 C16 C21 C5 . . . . 165.8(3) ?
    C19 C20 C21 C16 . . . . -54.0(3) ?
    C19 C20 C21 C22 . . . . 72.8(3) ?
    C19 C20 C21 C5 . . . . -166.2(3) ?
    C4 C5 C21 C16 . . . . -178.6(3) ?
    C6 C5 C21 C16 . . . . 54.4(3) ?
    C4 C5 C21 C20 . . . . -63.9(3) ?
    C6 C5 C21 C20 . . . . 169.2(3) ?
    C4 C5 C21 C22 . . . . 56.1(4) ?
    C6 C5 C21 C22 . . . . -70.9(3) ?
    C23 C17 C24 O5 . . . . 0.2(4) ?
    C18 C17 C24 O5 . . . . 122.0(3) ?
    C16 C17 C24 O5 . . . . -122.7(3) ?
    C23 C17 C24 O4 . . . . -180.0(3) ?
    C18 C17 C24 O4 . . . . -58.1(4) ?
    C16 C17 C24 O4 . . . . 57.2(4) ?
    O1 C1 O2 C8 . . . . 179.4(3) ?
    C2 C1 O2 C8 . . . . -0.2(4) ?
    O3 C8 O2 C1 . . . . 178.9(3) ?
    C7 C8 O2 C1 . . . . -1.1(4) ?
loop_
    _geom_hbond_atom_site_label_D
    _geom_hbond_atom_site_label_H
    _geom_hbond_atom_site_label_A
    _geom_hbond_site_symmetry_A
    _geom_hbond_distance_DH
    _geom_hbond_distance_HA
    _geom_hbond_distance_DA
    _geom_hbond_angle_DHA
    O4 H4C O6 . 0.93 1.70 2.617(3) 169
    O7 H7A O5 . 0.93 1.76 2.681(3) 171
    C13 H13C O5 1_545 0.96 2.59 3.137(5) 117
    C26 H26B O1 1_465 0.96 2.56 3.369(4) 142
data_global
_journal_date_recd_electronic     2009-06-15
_journal_date_accepted     2009-06-20
_journal_name_full     'Acta Crystallographica, Section E'
_journal_year     2009
_journal_volume     65
_journal_issue      7
_journal_page_first     o1714
_journal_page_last     o1714
_journal_paper_category     QO
_journal_coeditor_code     WN2334
_publ_contact_author_name     'Professor Yong-hong Zhou'
_publ_contact_author_address
;
Institute of Chemical Industry of Forest Products
Chinese Academy of Forestry
Nanjing, 210042,
People's Republic of China
;
_publ_contact_author_email     zm205@sohu.com
_publ_contact_author_fax     '+86-25-85482777'
_publ_contact_author_phone     '+86-25-85482520'
_publ_section_title
;
Maleopimaric acid acetic acid solvate
;
loop_
    _publ_author_name
    _publ_author_address
    'Meng Zhang'
;
Institute of Chemical Industry of Forest Products
Chinese Academy of Forestry
Nanjing, 210042,
People's Republic of China
;
    'Yong-hong Zhou'
;
Institute of Chemical Industry of Forest Products
Chinese Academy of Forestry
Nanjing, 210042,
People's Republic of China
;
    'Xiao-xin Guo'
;
Institute of Chemical Industry of Forest Products
Chinese Academy of Forestry
Nanjing, 210042,
People's Republic of China
;
    'Li-hong  Hu'
;
Institute of Chemical Industry of Forest Products
Chinese Academy of Forestry
Nanjing, 210042,
People's Republic of China
;
