# Supplementary material for: Maleopimaric acid acetic acid solvate
Source: Acta Crystallogr Sect E Struct Rep Online. 2009 Jun 27;65(Pt 7):o1714. doi: 10.1107/S1600536809023745 (PMC2969235; doi:10.1107/S1600536809023745)
Supplement: Supplementary file 2 [file e-65-o1714-Isup2.hkl]

# 
# h,k,l, Fc-squared, Fo-squared, sigma(Fo-squared) and status flag 
# 
data_I
_shelx_title ' 290421E_0m in P2(1)2(1)2(1)' 
_shelx_refln_list_code          4 
_shelx_F_calc_maximum      190.09 
_exptl_crystal_F_000       992.00 
_reflns_d_resolution_high  0.8107 
 
loop_ 
 _symmetry_equiv_pos_as_xyz 
 'x, y, z' 
 '-x+1/2, -y, z+1/2' 
 '-x, y+1/2, -z+1/2' 
 'x+1/2, -y+1/2, -z' 
 
_cell_length_a     7.9469 
_cell_length_b    12.7755 
_cell_length_c    24.8838 
_cell_angle_alpha  90.000 
_cell_angle_beta   90.000 
_cell_angle_gamma  90.000 
 
_shelx_F_squared_multiplier     1.000 
 
loop_ 
 _refln_index_h 
 _refln_index_k 
 _refln_index_l 
 _refln_F_squared_calc 
 _refln_F_squared_meas 
 _refln_F_squared_sigma 
 _refln_observed_status 
   2   0   0     6010.03     5846.62     25.54 o 
   4   0   0      809.63      769.50     44.56 o 
   6   0   0      170.01      284.74     49.56 o 
   8   0   0      633.82      664.91     23.00 o 
   1   1   0      264.64      308.36     35.01 o 
   2   1   0     4631.20     4530.86    113.62 o 
   3   1   0        8.55        9.65      6.76 o 
   4   1   0      998.58      903.88     30.29 o 
   5   1   0       18.19       41.00     16.70 o 
   6   1   0      145.92      138.48      5.35 o 
   7   1   0       88.75      111.33     14.35 o 
   8   1   0      143.75      148.84     16.98 o 
   9   1   0      180.07      225.41     33.39 o 
   0   2   0     2852.38     3063.61     30.82 o 
   1   2   0     9281.21     9023.28    156.70 o 
   2   2   0      156.34      156.16     12.65 o 
   3   2   0       18.43       62.96      7.94 o 
   4   2   0      715.17      699.36     12.48 o 
   5   2   0       13.27       22.11      5.32 o 
   6   2   0      155.54      191.32     22.61 o 
   7   2   0      762.63      757.19     12.19 o 
   8   2   0       88.82      105.66     19.33 o 
   9   2   0       20.32       18.70      9.34 o 
   1   3   0     2272.71     2346.75     19.62 o 
   2   3   0      829.86      730.23      8.38 o 
   3   3   0      416.74      382.22      2.91 o 
   4   3   0      141.44      136.92      9.25 o 
   5   3   0       19.66       22.40      2.23 o 
   6   3   0      315.03      310.58     22.04 o 
   7   3   0      121.29      148.01     13.09 o 
   8   3   0      106.06      113.49     10.35 o 
   9   3   0        0.06        1.72      7.93 o 
   0   4   0     7260.11     6772.17     16.56 o 
   1   4   0     1841.62     1775.85     50.86 o 
   2   4   0      223.24      239.42     11.28 o 
   3   4   0     3188.96     2913.98     59.95 o 
   4   4   0       21.26       21.77      1.54 o 
   5   4   0      371.43      383.85     17.00 o 
   6   4   0       12.76       24.31     10.73 o 
   7   4   0       24.10       21.65     17.07 o 
   8   4   0      147.26      145.24      5.06 o 
   9   4   0       36.24       46.78     16.38 o 
   1   5   0      104.83      109.27     19.37 o 
   2   5   0      157.94      202.13     10.13 o 
   3   5   0     4189.19     3949.20     15.27 o 
   4   5   0      348.56      332.84     15.18 o 
   5   5   0      131.16      173.48     16.00 o 
   6   5   0        2.96        8.03      3.06 o 
   7   5   0       26.59       26.41      3.04 o 
   8   5   0        4.13       13.21     20.57 o 
   9   5   0       11.58        8.34      1.58 o 
   0   6   0      271.05      310.43     26.30 o 
   1   6   0        2.07       17.46     11.11 o 
   2   6   0       98.39      116.36     15.65 o 
   3   6   0      166.78      194.59     11.59 o 
   4   6   0      100.61       92.42      3.43 o 
   5   6   0      679.75      630.08     15.31 o 
   6   6   0       73.45       67.30      8.07 o 
   7   6   0       40.91       72.71      8.54 o 
   8   6   0        0.15        6.21      5.65 o 
   9   6   0       63.89       66.50     38.08 o 
   1   7   0      992.62     1042.95     25.54 o 
   2   7   0       15.45       35.03     18.04 o 
   3   7   0      140.56      150.06      7.20 o 
   4   7   0       39.41       42.16      4.30 o 
   5   7   0      180.49      178.59     12.19 o 
   6   7   0      206.26      222.97     13.54 o 
   7   7   0        0.04        4.06     13.34 o 
   8   7   0       70.79       82.16     13.65 o 
   0   8   0      214.03      195.68     12.70 o 
   1   8   0       48.02       60.17      7.95 o 
   2   8   0        0.00        0.72      2.78 o 
   3   8   0      455.66      427.75     12.55 o 
   4   8   0      281.59      283.74      9.09 o 
   5   8   0        0.16        7.34      5.32 o 
   6   8   0        7.85        7.13      7.21 o 
   7   8   0        3.34        3.47      8.79 o 
   8   8   0       31.81       38.05     11.57 o 
   1   9   0      634.97      631.98     11.58 o 
   2   9   0      504.65      535.30     17.51 o 
   3   9   0       99.29      150.03     11.34 o 
   4   9   0      200.40      239.39     22.85 o 
   5   9   0      686.14      676.28     12.40 o 
   6   9   0       78.84       75.59      8.56 o 
   7   9   0       56.59       52.73      3.55 o 
   8   9   0       13.02       38.47     31.71 o 
   0  10   0      376.75      341.26      7.23 o 
   1  10   0       18.32       23.68     20.59 o 
   2  10   0      337.59      338.25     17.66 o 
   3  10   0      635.51      567.50     12.44 o 
   4  10   0      330.93      356.24     24.38 o 
   5  10   0       46.59       42.06      2.59 o 
   6  10   0        9.64       16.52      5.01 o 
   7  10   0       16.01       34.51     21.42 o 
   1  11   0      258.62      311.31     23.03 o 
   2  11   0      192.12      237.13     24.60 o 
   3  11   0       47.89       54.39      8.72 o 
   4  11   0        3.55       26.54     17.10 o 
   5  11   0       34.51       54.06     14.88 o 
   6  11   0       45.89       44.70      4.76 o 
   7  11   0       26.94       27.13     11.78 o 
   0  12   0      366.29      338.91      3.35 o 
   1  12   0      593.63      605.95     47.48 o 
   2  12   0        4.54       13.10     29.08 o 
   3  12   0      570.08      597.42     21.96 o 
   4  12   0        1.74        6.48      9.50 o 
   5  12   0        3.17        5.86      5.74 o 
   6  12   0        9.02       23.23     22.49 o 
   1  13   0       10.83       19.57      7.39 o 
   2  13   0       17.66       19.23     16.24 o 
   3  13   0       21.99       33.19     28.43 o 
   4  13   0       29.26       37.35      7.54 o 
   5  13   0       15.24       18.18      1.76 o 
   0  14   0       55.73       54.12      0.71 o 
   1  14   0       30.35       29.05     13.28 o 
   2  14   0       41.18       39.50      1.23 o 
   3  14   0        3.92       17.72     17.74 o 
   4  14   0        3.52       17.37     14.87 o 
   1  15   0        0.07        1.76     15.76 o 
   2  15   0       67.91       75.34     14.25 o 
   3  15   0       13.73       20.18      7.97 o 
   1   0   1    36132.62    46130.59     44.48 o 
   2   0   1       11.63       25.37     18.12 o 
   3   0   1     1085.52     1097.98     31.60 o 
   4   0   1      260.23      313.19     15.06 o 
   5   0   1      413.31      405.81     43.62 o 
   6   0   1      154.80      142.92      9.68 o 
   7   0   1       59.65       59.85      5.67 o 
   8   0   1       51.21       47.52      2.93 o 
   9   0   1      447.90      466.71     20.19 o 
   0   1   1     2003.31     2068.91     52.76 o 
   1   1   1     5777.02     6121.03     47.56 o 
   2   1   1     3006.55     2741.85     50.11 o 
   3   1   1      455.70      413.16     13.58 o 
   4   1   1       86.01      121.15      8.31 o 
   5   1   1      861.88      867.76     10.11 o 
   6   1   1      804.51      788.26     23.13 o 
   7   1   1       62.90       82.92      7.05 o 
   8   1   1       22.00       30.10      3.09 o 
   9   1   1       38.35       43.35      6.16 o 
   0   2   1      427.07      426.55     12.10 o 
   1   2   1     7743.05     7667.46    127.83 o 
   2   2   1     2268.17     2143.58      7.42 o 
   3   2   1     4038.58     3883.60    111.47 o 
   4   2   1       28.16       26.40      1.68 o 
   5   2   1      352.78      361.00     24.05 o 
   6   2   1      276.44      278.16     12.34 o 
   7   2   1      159.84      179.62      9.89 o 
   8   2   1        2.26       19.49     10.23 o 
   9   2   1       18.37       35.22     14.62 o 
   0   3   1      329.02      305.84     12.30 o 
   1   3   1     9849.36     9578.17     57.00 o 
   2   3   1     7073.91     6827.19     40.23 o 
   3   3   1     1049.52      980.03     32.39 o 
   4   3   1      555.63      515.37      8.85 o 
   5   3   1       44.61       43.56      2.39 o 
   6   3   1      279.72      267.56     10.83 o 
   7   3   1       27.28       41.36      5.46 o 
   8   3   1       41.75       41.51      2.33 o 
   9   3   1       21.83       29.42      9.45 o 
   0   4   1        6.07       12.74      3.27 o 
   1   4   1     2318.93     2123.58     50.56 o 
   2   4   1      933.66      880.14     26.45 o 
   3   4   1      554.39      604.21     14.87 o 
   4   4   1      965.70      905.43     29.86 o 
   5   4   1       66.67       69.71      6.50 o 
   6   4   1      179.93      192.20      6.76 o 
   7   4   1      988.23      981.40     53.36 o 
   8   4   1        5.59       13.25      7.32 o 
   9   4   1        0.38       12.95     11.74 o 
   0   5   1      786.85      754.05     67.03 o 
   1   5   1     1763.48     1646.28     15.17 o 
   2   5   1     1489.28     1419.26     15.53 o 
   3   5   1     2370.64     2109.88     41.89 o 
   4   5   1       47.37       65.00      3.81 o 
   5   5   1       50.57       50.61      3.00 o 
   6   5   1      285.40      284.20     11.56 o 
   7   5   1       53.33       57.89      6.11 o 
   8   5   1       85.38       81.50     23.96 o 
   9   5   1        1.47        8.32     16.87 o 
   0   6   1      227.27      210.86     16.61 o 
   1   6   1      723.82      759.00     23.04 o 
   2   6   1      355.07      358.94      6.69 o 
   3   6   1      868.84      830.71      4.36 o 
   4   6   1      145.59      143.66      4.45 o 
   5   6   1      293.77      283.26      9.75 o 
   6   6   1      442.75      417.91      8.38 o 
   7   6   1       89.47       94.57     13.79 o 
   8   6   1        2.80        6.71      2.65 o 
   9   6   1        7.93        8.18      3.81 o 
   0   7   1       65.57       60.26      7.53 o 
   1   7   1      108.34      137.77      9.91 o 
   2   7   1      201.26      204.15      7.38 o 
   3   7   1      486.62      474.46      7.36 o 
   4   7   1      195.81      202.01      6.88 o 
   5   7   1      545.77      521.39      6.56 o 
   6   7   1       22.19       21.21      3.28 o 
   7   7   1        9.76       20.37     10.42 o 
   8   7   1        9.80       18.58      3.24 o 
   0   8   1      269.40      250.78     27.61 o 
   1   8   1      381.44      359.63      5.41 o 
   2   8   1      150.71      161.70      8.05 o 
   3   8   1       39.36       41.12      3.62 o 
   4   8   1      859.28      861.64     22.41 o 
   5   8   1      231.32      241.29      9.65 o 
   6   8   1       25.40       37.41      7.13 o 
   7   8   1       46.81       47.96      2.72 o 
   8   8   1        1.71       10.53      4.60 o 
   0   9   1      721.45      751.61     29.73 o 
   1   9   1      157.33      165.43     11.54 o 
   2   9   1      270.24      297.60     11.87 o 
   3   9   1      484.52      450.97     12.65 o 
   4   9   1      978.11     1030.79     30.87 o 
   5   9   1       87.29      111.31      9.80 o 
   6   9   1        6.54       10.67      5.61 o 
   7   9   1        9.29       14.97      5.31 o 
   8   9   1       34.60       40.04      7.37 o 
   0  10   1      276.99      250.98      5.56 o 
   1  10   1      413.50      405.34      8.02 o 
   2  10   1      412.02      454.92     30.97 o 
   3  10   1       65.61       71.52      7.85 o 
   4  10   1      282.19      264.79     16.73 o 
   5  10   1      116.76      113.37      5.74 o 
   6  10   1       34.07       34.71     10.72 o 
   7  10   1       22.52       21.00      2.62 o 
   0  11   1        1.67        4.04      4.70 o 
   1  11   1       94.69       95.64     19.43 o 
   2  11   1      196.05      184.43      4.26 o 
   3  11   1      104.22      105.72     11.60 o 
   4  11   1       48.09       58.94     10.84 o 
   5  11   1       25.60       32.88      5.51 o 
   6  11   1        7.05       13.65     11.96 o 
   7  11   1       48.77       53.49     12.25 o 
   0  12   1      228.16      243.51     13.67 o 
   1  12   1      326.00      326.24     18.13 o 
   2  12   1      480.76      420.33     28.60 o 
   3  12   1        3.32        4.58      1.22 o 
   4  12   1        3.79        9.06      6.11 o 
   5  12   1       11.14       12.00      5.69 o 
   6  12   1        3.37        7.06      2.08 o 
   0  13   1        1.25        5.58      7.20 o 
   1  13   1      121.49      134.19     13.03 o 
   2  13   1      131.62      136.42     16.95 o 
   3  13   1      111.84      105.37     10.37 o 
   4  13   1       15.47       19.60      4.81 o 
   5  13   1       33.94       42.17      5.90 o 
   0  14   1        3.28        5.92     13.95 o 
   1  14   1        6.37       13.83      6.38 o 
   2  14   1       95.84      100.20     10.81 o 
   3  14   1        3.45        8.60      7.21 o 
   4  14   1       30.97       29.88      5.88 o 
   0  15   1       20.62       20.45      0.88 o 
   1  15   1       20.59       19.25      7.09 o 
   2  15   1       57.53       51.22      6.62 o 
   1   0   2     1849.49     1739.33     34.32 o 
   2   0   2       67.50       80.56     10.36 o 
   3   0   2      419.98      560.32     19.64 o 
   4   0   2      199.92      210.40     14.63 o 
   5   0   2      445.81      426.93     11.37 o 
   6   0   2      621.11      596.38      9.21 o 
   7   0   2       26.06       54.57      8.78 o 
   8   0   2        0.96        8.46      8.76 o 
   9   0   2        7.49        9.38      1.69 o 
   0   1   2      149.20      171.47     15.91 o 
   1   1   2     1155.74     1083.17     17.10 o 
   2   1   2     1045.80      942.16     38.76 o 
   3   1   2     1351.63     1255.47     32.22 o 
   4   1   2       80.53      123.33      7.28 o 
   5   1   2      792.57      750.24      6.62 o 
   6   1   2      461.80      424.05     31.62 o 
   7   1   2      189.38      184.84      7.65 o 
   8   1   2       60.09       57.00      3.23 o 
   9   1   2        8.78       17.68      4.07 o 
   0   2   2      388.09      382.49      9.29 o 
   1   2   2        0.10        5.78      1.93 o 
   2   2   2     2887.72     2816.61     53.09 o 
   3   2   2     4109.63     3719.26     37.42 o 
   4   2   2     1443.23     1385.04     32.10 o 
   5   2   2      378.99      363.91     14.95 o 
   6   2   2     1161.62     1026.60     33.22 o 
   7   2   2     1211.27     1093.75     60.49 o 
   8   2   2      113.39      105.63      1.48 o 
   9   2   2       40.21       39.71      8.11 o 
   0   3   2       59.74       69.27     18.24 o 
   1   3   2     1302.72     1283.53     13.21 o 
   2   3   2        9.05       10.17     16.35 o 
   3   3   2     5910.29     5736.73    120.61 o 
   4   3   2     1031.59      959.76     47.51 o 
   5   3   2       83.47      135.07     11.09 o 
   6   3   2      134.68      151.94      7.29 o 
   7   3   2       34.04       43.70      6.37 o 
   8   3   2       22.46       25.37      2.44 o 
   9   3   2       12.88       20.50      4.14 o 
   0   4   2      708.07      661.09     21.72 o 
   1   4   2     1604.43     1496.67     51.51 o 
   2   4   2    11535.24    10999.20     64.00 o 
   3   4   2     2769.74     2455.74     30.37 o 
   4   4   2      119.96      125.40      7.04 o 
   5   4   2       36.69       71.42      8.21 o 
   6   4   2       98.95      105.14      6.85 o 
   7   4   2       27.81       35.77      4.95 o 
   8   4   2        5.43        9.74      1.34 o 
   9   4   2       17.11       19.11      5.55 o 
   0   5   2     1793.97     1626.26     70.52 o 
   1   5   2     2309.38     2233.26     17.94 o 
   2   5   2      782.64      748.19     18.84 o 
   3   5   2     1041.35      971.84     54.86 o 
   4   5   2       46.48       47.92     12.37 o 
   5   5   2       94.17       89.26      9.93 o 
   6   5   2      211.44      239.05      8.75 o 
   7   5   2      104.39      116.75      8.15 o 
   8   5   2       79.16       83.45      6.37 o 
   9   5   2        4.97       20.40      6.37 o 
   0   6   2     1075.89     1099.28     21.53 o 
   1   6   2     1285.69     1237.71     16.16 o 
   2   6   2     1300.49     1220.56     43.96 o 
   3   6   2     1091.81     1031.23     36.10 o 
   4   6   2      297.02      281.92      9.53 o 
   5   6   2      404.80      425.14      9.41 o 
   6   6   2      621.14      581.31     13.96 o 
   7   6   2       32.40       44.90      5.98 o 
   8   6   2       14.58       17.81     10.01 o 
   9   6   2       87.26       78.71     15.04 o 
   0   7   2       65.53       79.72     11.10 o 
   1   7   2      428.29      396.58     14.38 o 
   2   7   2      297.10      294.40      6.65 o 
   3   7   2      113.66      138.81     10.71 o 
   4   7   2      851.18      865.54     33.79 o 
   5   7   2      516.31      503.30     10.60 o 
   6   7   2      281.07      281.06     10.26 o 
   7   7   2        3.15        7.12      2.93 o 
   8   7   2       99.01      100.29      2.69 o 
   0   8   2      980.48      923.52     27.42 o 
   1   8   2      117.34      141.61      7.97 o 
   2   8   2      428.27      407.20     11.60 o 
   3   8   2       62.02      105.99      6.84 o 
   4   8   2      203.95      183.20     16.63 o 
   5   8   2      165.62      172.20      7.39 o 
   6   8   2      351.80      381.21      9.86 o 
   7   8   2       86.27       85.14      8.47 o 
   8   8   2       15.61       16.96      2.36 o 
   0   9   2        3.76       17.87     15.67 o 
   1   9   2      704.81      653.24     22.83 o 
   2   9   2      330.63      297.07     12.58 o 
   3   9   2       43.83       38.98      3.24 o 
   4   9   2       16.61       21.48      3.52 o 
   5   9   2       58.14       60.64      4.70 o 
   6   9   2        7.11       10.05     10.16 o 
   7   9   2       23.08       24.65      2.36 o 
   8   9   2       41.98       43.92      4.32 o 
   0  10   2       24.07       25.03      2.66 o 
   1  10   2      374.74      342.72      7.99 o 
   2  10   2       34.97       43.16     11.01 o 
   3  10   2      366.85      349.53      6.84 o 
   4  10   2      688.86      650.85      9.47 o 
   5  10   2      277.63      279.53     13.79 o 
   6  10   2       15.20       15.36      3.02 o 
   7  10   2       42.42       53.03     13.27 o 
   0  11   2      774.97      702.79    109.05 o 
   1  11   2       92.57       98.63     13.17 o 
   2  11   2      329.99      330.99     11.53 o 
   3  11   2        3.35        9.86      3.12 o 
   4  11   2        4.09        3.90      0.88 o 
   5  11   2       19.99       41.18     10.54 o 
   6  11   2       88.48       89.03      6.98 o 
   0  12   2        2.12        8.86     11.39 o 
   1  12   2       10.21       15.43      4.98 o 
   2  12   2       94.04       97.41      5.89 o 
   3  12   2      136.70      125.32     11.79 o 
   4  12   2        5.39        8.27      3.09 o 
   5  12   2       11.71       12.15      1.74 o 
   6  12   2        8.49        8.78      8.15 o 
   0  13   2       40.30       39.54      9.61 o 
   1  13   2       17.24       32.78     20.38 o 
   2  13   2      137.31      142.48      7.87 o 
   3  13   2        4.31        4.45      4.08 o 
   4  13   2        0.80        6.07      2.79 o 
   5  13   2        5.85        7.42      4.14 o 
   0  14   2       35.34       30.70      0.87 o 
   1  14   2       53.50       47.78      3.56 o 
   2  14   2       28.89       34.82     16.60 o 
   3  14   2       45.44       49.29      4.93 o 
   4  14   2       36.39       41.49      3.42 o 
   0  15   2        9.87        8.55      1.58 o 
   1  15   2       63.18       61.13     15.43 o 
   2  15   2       43.91       45.96      6.41 o 
   1   0   3    18475.88    19308.11    228.03 o 
   2   0   3        3.27       14.71     26.30 o 
   3   0   3      153.00      150.55     18.22 o 
   4   0   3        0.00        3.62     12.37 o 
   5   0   3      124.87      127.96     21.96 o 
   6   0   3      552.53      476.95      3.68 o 
   7   0   3      186.34      192.22     15.92 o 
   8   0   3      295.37      304.70     20.06 o 
   9   0   3      309.10      330.97      8.18 o 
   0   1   3        5.90        8.34      4.77 o 
   1   1   3     3146.47     3032.34     18.49 o 
   2   1   3     1471.09     1342.91     45.63 o 
   3   1   3      605.47      636.27     28.59 o 
   4   1   3     1103.97     1126.45     30.43 o 
   5   1   3      155.02      148.47     13.50 o 
   6   1   3       71.84       65.92     10.44 o 
   7   1   3       78.90       90.74     14.19 o 
   8   1   3        1.06        2.72      4.80 o 
   9   1   3       26.78       27.41      3.64 o 
   0   2   3     1391.80     1384.05     27.22 o 
   1   2   3     2976.39     2766.16     16.48 o 
   2   2   3      984.60     1062.57     21.95 o 
   3   2   3     2072.24     1894.03     17.14 o 
   4   2   3     2167.65     2019.43     29.62 o 
   5   2   3      496.55      436.10     20.97 o 
   6   2   3      889.78      908.38     37.23 o 
   7   2   3        7.93       10.99      4.10 o 
   8   2   3       10.72       13.74      4.09 o 
   9   2   3       80.13       81.52      6.29 o 
   0   3   3        8.03        7.41      8.03 o 
   1   3   3     2232.39     2063.92     23.34 o 
   2   3   3     2183.66     2123.17     22.71 o 
   3   3   3     1227.60     1104.48     29.30 o 
   4   3   3      760.54      738.29     31.08 o 
   5   3   3       61.57       78.50      8.65 o 
   6   3   3      244.31      222.06     10.17 o 
   7   3   3      350.33      328.70     16.99 o 
   8   3   3       13.16       11.00      1.49 o 
   9   3   3       15.58       17.71      4.53 o 
   0   4   3      156.88      171.63      9.84 o 
   1   4   3     2617.17     2396.10     44.00 o 
   2   4   3      753.87      820.09     32.15 o 
   3   4   3      262.48      244.81     16.25 o 
   4   4   3      348.54      368.80      5.33 o 
   5   4   3       37.39       38.08      3.11 o 
   6   4   3      146.92      145.00      4.79 o 
   7   4   3      150.28      143.08     10.78 o 
   8   4   3       23.14       26.86      3.92 o 
   9   4   3       24.90       27.07      5.07 o 
   0   5   3      846.47      761.65     10.84 o 
   1   5   3     2327.73     2197.80     23.08 o 
   2   5   3     1515.92     1552.86     10.60 o 
   3   5   3      632.15      700.91     27.82 o 
   4   5   3        1.27       11.75      7.27 o 
   5   5   3      253.48      275.77      8.15 o 
   6   5   3       19.51       21.19      2.56 o 
   7   5   3      108.98      107.86      9.90 o 
   8   5   3       64.46       60.33      1.37 o 
   9   5   3       24.20       35.47      7.66 o 
   0   6   3        2.58       16.96     11.75 o 
   1   6   3     1765.79     1597.00     45.48 o 
   2   6   3      851.61      797.81     16.90 o 
   3   6   3      905.57      928.99     19.60 o 
   4   6   3       37.67       45.06      5.16 o 
   5   6   3      171.83      160.67     15.01 o 
   6   6   3      129.69      146.71     12.27 o 
   7   6   3       42.98       46.60      5.96 o 
   8   6   3       35.15       40.12      5.26 o 
   9   6   3        0.11        4.42      6.17 o 
   0   7   3      156.80      171.96      6.72 o 
   1   7   3     1279.61     1205.58     48.35 o 
   2   7   3      439.69      423.23     10.62 o 
   3   7   3      286.99      284.81     17.69 o 
   4   7   3      244.07      267.14      8.76 o 
   5   7   3      227.12      253.68      8.93 o 
   6   7   3      395.81      383.01      8.31 o 
   7   7   3        8.12       11.56      4.86 o 
   8   7   3       41.63       41.09      8.19 o 
   0   8   3        5.04        7.05     13.05 o 
   1   8   3      120.86      139.19     14.03 o 
   2   8   3       75.34      122.45      8.58 o 
   3   8   3      166.13      182.87      5.53 o 
   4   8   3      519.26      505.30      7.10 o 
   5   8   3      162.98      156.89     14.09 o 
   6   8   3       26.61       36.96     15.04 o 
   7   8   3       31.62       41.85      7.71 o 
   8   8   3       63.62       70.00     17.66 o 
   0   9   3      306.04      321.45     14.64 o 
   1   9   3      234.57      247.71      9.68 o 
   2   9   3      277.54      287.04      8.48 o 
   3   9   3       40.39       39.62      4.80 o 
   4   9   3      144.92      133.21      2.65 o 
   5   9   3      153.65      172.12     14.08 o 
   6   9   3       34.58       42.54      6.08 o 
   7   9   3        1.85        7.37      7.19 o 
   0  10   3       26.77       42.62      6.29 o 
   1  10   3      280.94      275.57      8.18 o 
   2  10   3      696.88      705.03     25.49 o 
   3  10   3       86.86       81.61     17.05 o 
   4  10   3       62.57       66.76      5.23 o 
   5  10   3      135.24      128.18      9.98 o 
   6  10   3        4.01        5.43      3.75 o 
   7  10   3       57.64       58.60      2.22 o 
   0  11   3       29.97       33.22      6.05 o 
   1  11   3      221.90      222.79      7.71 o 
   2  11   3      152.10      159.43      8.58 o 
   3  11   3       75.89       87.70      7.53 o 
   4  11   3      115.72      110.69     15.15 o 
   5  11   3       74.93       71.76      1.92 o 
   6  11   3        4.39       12.59     18.27 o 
   0  12   3        0.94        4.08      5.56 o 
   1  12   3      204.99      196.26      8.00 o 
   2  12   3      170.16      161.99      9.29 o 
   3  12   3       60.24       61.25      6.82 o 
   4  12   3        1.18        5.42      3.27 o 
   5  12   3        1.17        2.37      2.65 o 
   6  12   3       12.98       15.92      3.28 o 
   0  13   3        4.11        9.00     11.84 o 
   1  13   3      107.15      122.40     11.79 o 
   2  13   3       32.94       35.32      6.98 o 
   3  13   3       73.18       69.81      6.54 o 
   4  13   3       25.82       29.49      2.45 o 
   5  13   3        0.81        9.01      3.22 o 
   0  14   3        3.10        4.64      6.09 o 
   1  14   3       20.09       26.10      5.96 o 
   2  14   3      121.73      124.90     12.23 o 
   3  14   3       30.58       28.86     15.58 o 
   4  14   3       20.22       26.92      9.27 o 
   0  15   3       19.50       41.15     20.20 o 
   1  15   3       52.31       63.72     13.09 o 
   2  15   3       43.35       42.75      5.55 o 
   0   0   4    31374.26    36931.87      6.53 o 
   1   0   4    12674.05    13397.58     32.96 o 
   2   0   4      422.66      415.39      8.86 o 
   3   0   4      807.45      768.69     19.14 o 
   4   0   4      627.86      798.53     17.81 o 
   5   0   4      158.92      174.41     15.96 o 
   6   0   4       80.99       82.87      5.32 o 
   7   0   4      210.85      201.41     11.10 o 
   8   0   4        0.12        0.50      1.58 o 
   9   0   4       14.14       26.79     18.63 o 
   0   1   4    14375.52    14515.30      6.80 o 
   1   1   4     4533.31     4300.52     34.90 o 
   2   1   4     4966.57     4679.04     43.26 o 
   3   1   4      454.09      417.14     15.05 o 
   4   1   4       69.96      105.95      9.82 o 
   5   1   4      451.13      458.30      9.13 o 
   6   1   4      734.79      681.73     14.30 o 
   7   1   4      185.42      183.66      6.28 o 
   8   1   4       17.03       33.43      9.63 o 
   9   1   4       20.51       24.28      5.45 o 
   0   2   4      364.90      366.48     16.85 o 
   1   2   4     3164.19     2954.02     12.29 o 
   2   2   4     1687.89     1621.87     23.35 o 
   3   2   4     1037.10     1022.85     29.18 o 
   4   2   4     2430.32     2207.95     44.53 o 
   5   2   4      703.16      667.58     32.63 o 
   6   2   4      400.48      362.47     32.06 o 
   7   2   4      237.54      222.33      7.48 o 
   8   2   4       47.57       45.72      3.80 o 
   9   2   4       92.07       87.26      3.93 o 
   0   3   4     4258.93     4232.98     53.15 o 
   1   3   4      586.26      565.50     59.30 o 
   2   3   4     1398.35     1349.29     29.01 o 
   3   3   4      113.88      116.27      6.19 o 
   4   3   4      151.01      148.17      2.37 o 
   5   3   4       39.53       64.57     13.09 o 
   6   3   4      329.13      321.60      8.97 o 
   7   3   4      547.45      531.81      9.30 o 
   8   3   4       20.13       27.20      3.69 o 
   9   3   4        1.06        3.32      6.94 o 
   0   4   4     2496.57     2426.10     18.02 o 
   1   4   4      829.77      768.81     58.64 o 
   2   4   4      409.68      449.98     41.78 o 
   3   4   4      203.60      223.57      8.09 o 
   4   4   4      264.61      276.28     13.81 o 
   5   4   4       68.05      126.85      9.24 o 
   6   4   4       83.52       92.05      9.86 o 
   7   4   4       23.58       22.45      1.67 o 
   8   4   4       99.30      100.66      4.78 o 
   9   4   4        4.97        9.28      4.63 o 
   0   5   4      121.92      143.87      8.96 o 
   1   5   4     1295.02     1242.38     18.40 o 
   2   5   4      873.20      792.09     22.79 o 
   3   5   4      890.75      882.70     18.38 o 
   4   5   4       70.82       65.94      5.02 o 
   5   5   4       68.18      128.21     12.81 o 
   6   5   4       76.79       80.13     28.20 o 
   7   5   4      216.63      202.35     11.62 o 
   8   5   4       11.49        9.72      1.46 o 
   9   5   4        9.94       12.29      5.51 o 
   0   6   4      178.00      190.47     13.61 o 
   1   6   4      589.36      628.26     47.16 o 
   2   6   4     1104.11     1058.68     26.64 o 
   3   6   4       95.92      101.39      4.42 o 
   4   6   4      198.72      185.16      8.84 o 
   5   6   4        6.60       11.00      2.67 o 
   6   6   4      120.53      106.18      6.06 o 
   7   6   4       16.89       30.78     11.61 o 
   8   6   4        0.02        7.42      9.96 o 
   0   7   4      532.84      481.92     20.96 o 
   1   7   4      489.67      473.26      5.70 o 
   2   7   4      361.87      333.82      6.42 o 
   3   7   4      498.86      454.54     10.03 o 
   4   7   4      329.49      311.96      6.96 o 
   5   7   4       59.23       60.36      5.68 o 
   6   7   4      247.73      264.92     12.73 o 
   7   7   4       71.69       80.73     11.11 o 
   8   7   4       52.31       58.71      8.61 o 
   0   8   4     2399.52     2288.01     60.39 o 
   1   8   4      797.00      804.52     62.02 o 
   2   8   4      550.97      528.33     20.78 o 
   3   8   4      191.08      195.30      9.12 o 
   4   8   4      133.56      130.29      2.23 o 
   5   8   4      137.39      139.31     20.63 o 
   6   8   4       72.17       69.89     23.45 o 
   7   8   4        6.76       16.18      6.38 o 
   8   8   4        6.87       14.53      7.27 o 
   0   9   4       95.48      113.23      9.32 o 
   1   9   4      333.81      363.72     12.94 o 
   2   9   4      157.37      191.16      8.80 o 
   3   9   4      112.86      111.68      8.06 o 
   4   9   4      137.27      136.33      5.39 o 
   5   9   4        7.46       19.55      8.55 o 
   6   9   4       19.94       23.94      3.58 o 
   7   9   4       47.55       53.33     10.13 o 
   0  10   4        0.43        3.06      3.11 o 
   1  10   4     1321.71     1228.43     11.50 o 
   2  10   4      282.10      301.36     10.11 o 
   3  10   4       40.36       64.21      7.18 o 
   4  10   4      343.74      346.04     10.20 o 
   5  10   4      238.32      231.20      5.36 o 
   6  10   4       14.13       14.62      1.57 o 
   7  10   4       75.06       84.38     14.90 o 
   0  11   4       89.77      101.95     21.30 o 
   1  11   4       67.70       65.54      4.93 o 
   2  11   4      436.03      397.41      9.91 o 
   3  11   4       74.59       65.62      6.26 o 
   4  11   4      124.76      121.09      8.00 o 
   5  11   4        5.45       13.42      4.10 o 
   6  11   4       22.45       21.20      3.28 o 
   0  12   4      107.97      113.09     10.69 o 
   1  12   4       22.52       53.68      9.71 o 
   2  12   4        4.77        7.97      2.09 o 
   3  12   4       35.72       47.90      6.67 o 
   4  12   4       23.23       42.01     16.97 o 
   5  12   4        9.04       11.49      9.41 o 
   6  12   4       23.48       26.85      3.67 o 
   0  13   4        5.25       12.47      8.62 o 
   1  13   4       50.37       50.39      5.19 o 
   2  13   4       12.51       24.28      9.32 o 
   3  13   4       11.53       11.26      4.64 o 
   4  13   4        2.46        6.38      5.45 o 
   5  13   4       27.24       37.79      9.66 o 
   0  14   4       51.82       63.11     20.91 o 
   1  14   4       21.85       24.87      3.90 o 
   2  14   4       30.03       34.47      3.55 o 
   3  14   4       22.44       21.04      4.18 o 
   4  14   4       51.14       56.60     12.37 o 
   0  15   4        1.66        2.78      4.01 o 
   1  15   4       56.28       55.17      7.10 o 
   2  15   4        6.14       11.17      9.14 o 
   1   0   5      650.53      632.16      5.67 o 
   2   0   5     1501.10     1463.35     14.89 o 
   3   0   5      185.69      192.84      9.19 o 
   4   0   5      679.14      658.57     20.06 o 
   5   0   5      510.01      525.28     16.75 o 
   6   0   5      625.21      669.20     44.95 o 
   7   0   5      115.29      113.30     24.22 o 
   8   0   5        2.20        7.58     14.96 o 
   9   0   5       40.63       83.78     13.48 o 
   0   1   5    25423.96    27416.86     30.05 o 
   1   1   5     1043.27     1050.16     19.70 o 
   2   1   5      338.84      332.21      6.29 o 
   3   1   5     2621.10     2422.85     16.14 o 
   4   1   5       24.87       30.95      7.14 o 
   5   1   5      482.57      434.28      6.84 o 
   6   1   5      136.02      148.29      9.56 o 
   7   1   5      125.96      118.23      9.23 o 
   8   1   5       12.37       11.91      2.10 o 
   9   1   5       12.80       13.58      1.72 o 
   0   2   5    10359.88    10464.38    131.94 o 
   1   2   5     2372.01     2158.84     37.67 o 
   2   2   5     1768.67     1769.84     24.64 o 
   3   2   5     1089.06     1005.78     25.18 o 
   4   2   5      500.73      463.69      6.83 o 
   5   2   5      193.90      204.38      7.42 o 
   6   2   5       23.54       28.90      3.24 o 
   7   2   5       92.04       85.48     12.48 o 
   8   2   5       38.52       50.30      6.94 o 
   9   2   5       13.57       15.27      1.55 o 
   0   3   5       19.06       24.35     11.22 o 
   1   3   5     3307.48     3057.11     28.66 o 
   2   3   5     1802.56     1686.87     24.04 o 
   3   3   5      831.17      970.70     10.80 o 
   4   3   5     1439.78     1370.61     25.88 o 
   5   3   5      108.31      151.52      6.85 o 
   6   3   5      553.91      529.86      9.27 o 
   7   3   5       60.72       67.98     10.71 o 
   8   3   5        0.82        2.00      2.62 o 
   9   3   5       21.40       21.39      2.30 o 
   0   4   5       19.22       36.01     10.11 o 
   1   4   5      930.14      900.10     29.10 o 
   2   4   5      769.27      738.74     31.13 o 
   3   4   5       56.52       63.88      7.09 o 
   4   4   5      722.24      722.39     32.11 o 
   5   4   5       20.85       20.93      2.03 o 
   6   4   5      128.94      132.51      5.52 o 
   7   4   5       42.85       44.35      3.70 o 
   8   4   5       79.36       90.82     15.77 o 
   9   4   5       17.96       30.32     18.07 o 
   0   5   5      366.46      359.72      8.50 o 
   1   5   5       11.78       11.47      2.48 o 
   2   5   5      129.65      153.26     11.14 o 
   3   5   5      513.74      586.57     20.05 o 
   4   5   5      155.15      165.83      7.20 o 
   5   5   5      273.63      253.43     10.80 o 
   6   5   5      165.34      174.66      9.76 o 
   7   5   5       26.33       37.40     14.21 o 
   8   5   5       10.87       12.54      0.88 o 
   9   5   5       42.28       47.49      7.72 o 
   0   6   5      358.98      341.86     16.33 o 
   1   6   5      243.45      234.51      6.08 o 
   2   6   5       68.60       77.11     10.20 o 
   3   6   5      490.04      442.85     11.85 o 
   4   6   5       93.91      105.98      5.74 o 
   5   6   5      111.31      156.31      9.56 o 
   6   6   5      128.74      119.88      7.19 o 
   7   6   5       33.59       33.31      2.91 o 
   8   6   5        0.85        7.98      4.62 o 
   0   7   5      702.25      783.84     17.60 o 
   1   7   5      163.68      178.03      8.46 o 
   2   7   5      529.06      510.48      6.73 o 
   3   7   5      176.10      182.47      3.57 o 
   4   7   5      108.78      131.04      8.77 o 
   5   7   5      149.61      176.02     11.01 o 
   6   7   5      452.70      422.29      6.47 o 
   7   7   5       25.78       34.70     13.10 o 
   8   7   5       27.10       28.33      6.44 o 
   0   8   5       42.74       44.18     13.23 o 
   1   8   5      253.37      267.08      7.55 o 
   2   8   5      230.59      247.15      8.64 o 
   3   8   5       13.07       20.19      2.78 o 
   4   8   5      242.59      241.83      8.67 o 
   5   8   5      159.48      191.22     11.96 o 
   6   8   5       24.01       39.84     14.20 o 
   7   8   5        7.47        8.52      4.32 o 
   8   8   5        0.04        2.51      6.26 o 
   0   9   5      468.81      455.50     10.00 o 
   1   9   5        4.56       17.30      7.21 o 
   2   9   5       12.12       12.54      4.91 o 
   3   9   5       67.62       68.08     13.55 o 
   4   9   5      207.74      210.93      8.47 o 
   5   9   5       67.22       68.86      5.21 o 
   6   9   5       27.81       30.85      5.87 o 
   7   9   5       95.05       90.57      4.34 o 
   0  10   5        0.00        0.94      3.30 o 
   1  10   5       69.96       68.58      8.59 o 
   2  10   5      784.98      764.20     33.05 o 
   3  10   5      283.49      279.10      7.22 o 
   4  10   5       74.29       78.92     11.77 o 
   5  10   5       38.85       42.50     15.37 o 
   6  10   5        5.81        9.56      4.89 o 
   7  10   5       22.41       28.35      4.41 o 
   0  11   5      208.24      199.49      7.04 o 
   1  11   5      324.76      308.60      9.75 o 
   2  11   5      153.35      163.59     10.79 o 
   3  11   5       57.64       68.70      7.15 o 
   4  11   5       49.09       48.52      4.57 o 
   5  11   5       15.17       17.62      8.96 o 
   6  11   5        8.03       13.33      8.86 o 
   0  12   5        0.41        4.03     18.37 o 
   1  12   5       77.73       77.70      3.54 o 
   2  12   5       40.12       47.08      6.35 o 
   3  12   5       18.03       20.27     11.29 o 
   4  12   5       38.61       42.65      4.29 o 
   5  12   5       26.01       27.41      5.53 o 
   6  12   5        6.29       13.47      4.40 o 
   0  13   5       23.81       44.04     23.01 o 
   1  13   5       88.19       97.84     10.53 o 
   2  13   5       17.89       15.33      3.70 o 
   3  13   5       78.26       82.67      4.49 o 
   4  13   5       42.83       38.53      7.48 o 
   5  13   5        4.90       17.48      7.41 o 
   0  14   5        1.21        4.83      8.73 o 
   1  14   5       31.20       34.00      4.70 o 
   2  14   5       19.28       24.55     12.97 o 
   3  14   5       28.46       27.47      4.68 o 
   4  14   5        7.72        9.20      2.98 o 
   0  15   5        7.21       14.16     16.16 o 
   1  15   5       17.44       17.65      6.86 o 
   2  15   5        2.81        6.44      6.21 o 
   0   0   6     1845.42     1719.38     13.41 o 
   1   0   6     6592.35     6251.14     50.51 o 
   2   0   6        7.53       14.54     10.96 o 
   3   0   6     4121.84     3885.06     31.49 o 
   4   0   6       20.95       22.22      7.67 o 
   5   0   6      666.59      687.17     39.85 o 
   6   0   6        1.17       14.49     12.57 o 
   7   0   6       19.93       26.58      9.11 o 
   8   0   6       19.68       18.81     25.11 o 
   9   0   6        9.52       18.71     15.50 o 
   0   1   6    10623.47    10484.06     92.85 o 
   1   1   6     4241.25     3961.46     86.25 o 
   2   1   6       63.73       88.59     11.04 o 
   3   1   6       52.06       67.45     11.12 o 
   4   1   6      879.01      841.88      7.33 o 
   5   1   6      203.34      242.63      9.08 o 
   6   1   6       21.39       46.38      8.34 o 
   7   1   6       52.62       90.31      8.50 o 
   8   1   6        4.31        3.69      3.85 o 
   9   1   6       25.23       29.75      6.61 o 
   0   2   6       93.85      113.85     15.25 o 
   1   2   6     5010.16     4802.51    147.21 o 
   2   2   6     1206.63     1181.61     42.81 o 
   3   2   6      387.30      356.15     41.48 o 
   4   2   6     1343.91     1236.17     29.81 o 
   5   2   6      131.85      165.65      8.67 o 
   6   2   6      442.41      400.98     11.76 o 
   7   2   6       45.33       46.28      4.86 o 
   8   2   6       16.17       19.47      2.35 o 
   9   2   6       50.52       61.52     15.15 o 
   0   3   6      585.84      645.87     44.93 o 
   1   3   6      554.24      550.53     55.22 o 
   2   3   6     2311.67     2198.34     21.45 o 
   3   3   6       14.39       18.17      2.84 o 
   4   3   6       79.20       83.41      4.23 o 
   5   3   6      485.39      452.68     15.57 o 
   6   3   6        7.10       24.88     10.27 o 
   7   3   6      118.11      147.37     13.73 o 
   8   3   6        1.87        2.33      1.73 o 
   9   3   6        1.97        9.63      9.46 o 
   0   4   6     1421.59     1452.23     36.24 o 
   1   4   6      172.08      179.99      9.19 o 
   2   4   6      945.15      887.56     18.20 o 
   3   4   6     1742.88     1593.48     31.77 o 
   4   4   6      253.10      268.42      7.38 o 
   5   4   6      298.35      304.02      7.16 o 
   6   4   6        5.78       14.61      3.17 o 
   7   4   6       98.51       87.68      4.49 o 
   8   4   6        7.75       12.17      3.84 o 
   9   4   6        2.67       11.41      9.50 o 
   0   5   6     5579.36     5026.86     64.13 o 
   1   5   6     2295.73     2194.44     12.51 o 
   2   5   6      400.83      365.77      4.77 o 
   3   5   6      423.83      430.47      7.81 o 
   4   5   6      976.40      966.41     32.38 o 
   5   5   6      333.78      334.78      8.18 o 
   6   5   6        4.76       12.61      4.60 o 
   7   5   6       32.47       32.30      4.49 o 
   8   5   6        3.22        5.49      3.89 o 
   9   5   6        8.37       17.10      6.72 o 
   0   6   6     3217.74     3168.14     19.17 o 
   1   6   6      157.36      182.42      8.42 o 
   2   6   6      508.88      513.02      7.53 o 
   3   6   6      280.87      270.22     11.98 o 
   4   6   6      771.45      873.83     12.81 o 
   5   6   6      169.80      199.27     13.82 o 
   6   6   6       10.10       26.44      5.29 o 
   7   6   6       72.37       66.89      5.52 o 
   8   6   6       18.99       20.94      3.42 o 
   0   7   6      382.46      351.54      9.54 o 
   1   7   6      141.35      155.98     11.77 o 
   2   7   6      381.41      362.14     15.23 o 
   3   7   6       87.68       85.57     15.67 o 
   4   7   6      195.10      177.39     12.30 o 
   5   7   6       81.17       79.70      5.14 o 
   6   7   6       61.59       58.59      3.09 o 
   7   7   6       43.25       47.74      4.04 o 
   8   7   6       69.69       87.46      5.44 o 
   0   8   6      226.93      226.93     12.35 o 
   1   8   6      797.35      798.29     11.80 o 
   2   8   6      349.49      304.62      8.36 o 
   3   8   6      261.27      275.28     11.87 o 
   4   8   6       41.81       49.91      5.51 o 
   5   8   6      525.97      481.83      7.51 o 
   6   8   6       28.53       28.95      5.81 o 
   7   8   6        6.14       13.43      7.29 o 
   8   8   6        5.37        7.25      4.99 o 
   0   9   6      738.93      831.67     28.33 o 
   1   9   6      369.16      370.13      7.55 o 
   2   9   6      428.74      443.64     10.37 o 
   3   9   6      261.57      230.04     22.28 o 
   4   9   6      255.60      309.72     11.23 o 
   5   9   6       47.96       46.65      5.24 o 
   6   9   6       29.53       44.43      8.02 o 
   7   9   6        8.72       11.97      3.92 o 
   0  10   6      151.06      223.19     21.92 o 
   1  10   6      223.28      209.99     11.43 o 
   2  10   6       77.49       80.73      4.85 o 
   3  10   6        2.44        4.72      2.27 o 
   4  10   6      295.43      296.63     15.03 o 
   5  10   6        4.41        8.82      2.93 o 
   6  10   6        7.42        8.95      6.87 o 
   7  10   6        5.56       20.63      6.38 o 
   0  11   6        3.17        3.54      4.98 o 
   1  11   6       90.31       88.75      4.74 o 
   2  11   6      125.96      124.47      5.77 o 
   3  11   6      135.84      135.71      5.07 o 
   4  11   6       38.76       36.62      5.34 o 
   5  11   6        9.44        9.14      0.93 o 
   6  11   6        5.42       14.15      6.34 o 
   0  12   6        4.26       11.84      6.57 o 
   1  12   6       18.68       18.45      4.58 o 
   2  12   6      138.51      161.73     14.67 o 
   3  12   6       27.19       44.27     12.83 o 
   4  12   6       11.33       12.74      3.93 o 
   5  12   6       63.27       61.45      4.27 o 
   6  12   6       70.26       73.33     12.13 o 
   0  13   6       15.16       19.55     25.61 o 
   1  13   6       12.60       16.13      3.73 o 
   2  13   6       13.10       12.75      3.45 o 
   3  13   6       68.34       73.50      5.06 o 
   4  13   6       17.13       28.09      6.54 o 
   5  13   6      106.13      116.05     13.35 o 
   0  14   6        0.85       10.16     19.26 o 
   1  14   6        9.05       10.30      4.09 o 
   2  14   6       10.41       30.43     21.21 o 
   3  14   6        3.01       10.83      4.06 o 
   4  14   6       35.32       31.13      3.69 o 
   0  15   6       10.52       11.24      2.00 o 
   1  15   6       37.50       42.25      5.01 o 
   2  15   6       72.43       74.11      9.92 o 
   1   0   7      203.69      194.34     24.13 o 
   2   0   7      757.45      758.59     13.94 o 
   3   0   7       71.63       66.57      7.28 o 
   4   0   7      893.26      850.66      8.75 o 
   5   0   7       52.28       56.18      7.63 o 
   6   0   7      354.45      341.67      6.68 o 
   7   0   7       27.60       28.27      9.52 o 
   8   0   7       44.03       47.45     23.44 o 
   9   0   7       35.89       44.50     13.48 o 
   0   1   7    19128.92    19431.15     31.74 o 
   1   1   7     1633.70     1505.06     22.26 o 
   2   1   7      714.71      655.38     36.06 o 
   3   1   7      430.65      432.14      6.30 o 
   4   1   7      361.33      337.72      5.99 o 
   5   1   7      140.78      140.79      3.01 o 
   6   1   7      243.61      216.62     18.74 o 
   7   1   7      234.82      216.79     10.31 o 
   8   1   7       25.69       28.74      1.75 o 
   9   1   7       41.15       46.85      5.24 o 
   0   2   7      629.50      731.19     49.10 o 
   1   2   7      431.77      421.56      8.50 o 
   2   2   7       34.52       37.31     24.54 o 
   3   2   7      198.89      221.08      9.68 o 
   4   2   7      179.88      156.35     16.08 o 
   5   2   7      114.80      122.21      4.65 o 
   6   2   7       95.28       91.92     11.01 o 
   7   2   7       52.41       59.91     10.19 o 
   8   2   7       20.60       25.75      3.51 o 
   9   2   7       37.86       39.63      5.33 o 
   0   3   7       29.54       30.68      4.53 o 
   1   3   7      431.53      420.59     12.54 o 
   2   3   7     2814.59     2648.26     26.15 o 
   3   3   7      110.04      122.10      7.70 o 
   4   3   7      106.18      109.91      3.18 o 
   5   3   7      475.46      454.97     15.66 o 
   6   3   7      153.19      140.78     11.86 o 
   7   3   7       85.34      104.87      8.30 o 
   8   3   7       37.93       35.75      1.78 o 
   9   3   7        3.99       13.49     12.67 o 
   0   4   7     2085.21     1903.29     91.47 o 
   1   4   7     2439.79     2392.34     13.62 o 
   2   4   7     1156.57     1043.84     65.17 o 
   3   4   7      555.97      669.95     16.09 o 
   4   4   7      217.43      209.16      6.13 o 
   5   4   7      106.10      109.68      2.81 o 
   6   4   7      426.66      407.50      6.46 o 
   7   4   7        7.55       10.05      3.12 o 
   8   4   7       69.30       72.32      4.98 o 
   9   4   7        3.74        4.08      4.70 o 
   0   5   7      344.00      414.75     24.82 o 
   1   5   7      436.31      424.49      6.44 o 
   2   5   7       81.11       87.12      3.04 o 
   3   5   7     2712.48     2445.99     35.27 o 
   4   5   7       41.12       42.94      2.87 o 
   5   5   7      246.43      226.68      9.43 o 
   6   5   7      419.83      381.19     18.59 o 
   7   5   7      171.79      183.15      6.40 o 
   8   5   7       10.76       17.80      5.24 o 
   9   5   7       22.36       26.36      9.48 o 
   0   6   7     1441.44     1317.04     51.02 o 
   1   6   7       82.16       92.16      9.77 o 
   2   6   7       19.86       25.81      3.93 o 
   3   6   7      592.36      581.85     27.94 o 
   4   6   7      139.50      130.27      6.55 o 
   5   6   7       65.00       85.34      4.94 o 
   6   6   7      143.60      135.53     10.25 o 
   7   6   7        6.58       14.26      4.40 o 
   8   6   7       24.25       35.73     12.26 o 
   0   7   7     1822.09     1761.13     15.55 o 
   1   7   7       50.37       85.40     14.55 o 
   2   7   7      825.98      859.80     51.44 o 
   3   7   7      181.02      168.20     15.02 o 
   4   7   7      135.25      127.05     15.65 o 
   5   7   7       29.15       43.74      8.48 o 
   6   7   7       40.05       63.72     10.25 o 
   7   7   7       13.66       13.79      2.03 o 
   8   7   7      103.80      110.65      8.93 o 
   0   8   7      277.77      288.15      8.44 o 
   1   8   7      152.56      150.31     10.15 o 
   2   8   7      109.38      111.48      6.15 o 
   3   8   7       62.23       63.68     10.03 o 
   4   8   7      433.01      395.48      8.19 o 
   5   8   7      194.21      193.27      5.06 o 
   6   8   7       60.12       68.69      7.58 o 
   7   8   7       18.28       25.89      6.97 o 
   8   8   7        5.58        7.43      5.36 o 
   0   9   7      234.82      282.60     25.57 o 
   1   9   7      228.90      251.51      8.11 o 
   2   9   7       70.17       68.97      5.96 o 
   3   9   7      536.10      483.74     16.14 o 
   4   9   7       30.88       35.23      3.75 o 
   5   9   7       10.29       14.93      3.22 o 
   6   9   7       35.64       42.61      5.72 o 
   7   9   7       24.16       31.31      5.90 o 
   0  10   7        1.42       28.71     21.50 o 
   1  10   7       14.10       21.46      3.65 o 
   2  10   7      211.47      221.26     10.00 o 
   3  10   7      318.35      319.93      8.63 o 
   4  10   7       89.26       92.30      5.78 o 
   5  10   7       34.11       34.45      4.16 o 
   6  10   7       26.68       29.52      5.00 o 
   7  10   7        5.72        9.68      8.62 o 
   0  11   7       51.40       48.66      6.86 o 
   1  11   7      400.90      396.67     10.18 o 
   2  11   7       39.66       38.94      5.08 o 
   3  11   7       90.13       82.05      3.28 o 
   4  11   7       16.34       14.83      4.66 o 
   5  11   7        3.02        6.15      5.70 o 
   6  11   7       11.56       17.65      7.33 o 
   0  12   7      123.35      132.77     16.60 o 
   1  12   7      256.01      262.13      6.57 o 
   2  12   7       49.46       49.54      3.17 o 
   3  12   7       58.10       60.42      4.09 o 
   4  12   7       18.57       20.60      6.56 o 
   5  12   7       58.96       58.73      2.85 o 
   0  13   7       83.04       80.40      3.66 o 
   1  13   7       50.04       57.21      9.12 o 
   2  13   7       17.05       20.52      6.36 o 
   3  13   7       37.19       46.05      4.83 o 
   4  13   7       17.65       21.33      9.87 o 
   5  13   7       22.92       23.16      4.48 o 
   0  14   7       20.05       20.99     12.59 o 
   1  14   7       11.88       15.71      4.01 o 
   2  14   7       24.36       25.81      4.63 o 
   3  14   7        0.17        3.60      7.94 o 
   0  15   7        7.38       12.16     11.50 o 
   1  15   7       33.62       34.82      5.44 o 
   2  15   7        2.26        2.52      1.31 o 
   0   0   8      467.80      445.47      5.42 o 
   1   0   8     3805.25     3486.36    137.29 o 
   2   0   8      328.94      305.15     22.88 o 
   3   0   8     4942.48     4635.63     72.29 o 
   4   0   8        2.48       18.45     10.71 o 
   5   0   8     2362.62     2264.34     18.84 o 
   6   0   8        0.36        6.49      4.16 o 
   7   0   8      257.69      274.36      9.21 o 
   8   0   8        6.81       13.15      9.88 o 
   9   0   8        0.09        2.46      7.36 o 
   0   1   8       12.88       14.91      4.47 o 
   1   1   8     2385.36     2346.04     15.53 o 
   2   1   8     4141.71     4043.40     74.18 o 
   3   1   8      391.71      385.07      8.24 o 
   4   1   8      769.42      750.72      6.83 o 
   5   1   8      190.93      201.62      9.27 o 
   6   1   8      155.47      188.90     13.59 o 
   7   1   8      104.83      115.75     16.30 o 
   8   1   8       19.21       24.58      5.78 o 
   9   1   8       40.25       46.94      5.89 o 
   0   2   8      435.62      392.74     13.47 o 
   1   2   8     2720.09     2531.50     12.64 o 
   2   2   8       18.19       14.54      5.05 o 
   3   2   8       64.12       61.61      4.58 o 
   4   2   8     1802.11     1621.32     53.42 o 
   5   2   8       25.54       32.23      5.05 o 
   6   2   8      165.51      161.32      8.38 o 
   7   2   8      690.09      641.44     11.06 o 
   8   2   8       26.10       27.18      2.56 o 
   9   2   8        1.73        0.98      2.31 o 
   0   3   8     5872.63     5758.48    106.16 o 
   1   3   8      536.64      580.34     20.87 o 
   2   3   8      125.94      126.70      5.58 o 
   3   3   8      283.49      294.86      5.72 o 
   4   3   8      129.40      118.05      7.16 o 
   5   3   8       56.86       66.51      5.68 o 
   6   3   8      204.55      193.22     16.55 o 
   7   3   8      653.37      597.98      9.24 o 
   8   3   8       53.29       72.35     11.45 o 
   9   3   8        4.60        9.36      5.69 o 
   0   4   8        0.01        3.81      9.26 o 
   1   4   8      610.44      676.58      9.14 o 
   2   4   8      311.60      311.57      3.08 o 
   3   4   8       15.51       15.12      3.43 o 
   4   4   8       22.81       46.13      8.65 o 
   5   4   8       97.76      106.13      5.77 o 
   6   4   8       47.80       71.07     10.20 o 
   7   4   8       32.60       42.54     16.98 o 
   8   4   8        8.24       13.76      5.01 o 
   9   4   8        2.09       12.71     15.23 o 
   0   5   8     2466.59     2314.37     34.68 o 
   1   5   8       62.79       71.51      7.24 o 
   2   5   8      514.48      460.58     22.28 o 
   3   5   8      106.29      125.23      6.44 o 
   4   5   8        8.16        8.32      1.42 o 
   5   5   8      113.20      118.16     11.35 o 
   6   5   8      123.53      122.40      2.39 o 
   7   5   8      100.21      108.57      9.04 o 
   8   5   8       22.48       24.86      3.72 o 
   0   6   8       27.77       28.64      5.09 o 
   1   6   8      300.86      269.23     13.07 o 
   2   6   8      971.31      917.44     40.18 o 
   3   6   8      204.36      223.12     10.58 o 
   4   6   8      218.43      251.75     10.81 o 
   5   6   8      111.23      138.68      9.28 o 
   6   6   8      142.10      187.32     12.44 o 
   7   6   8      100.42       98.86      8.19 o 
   8   6   8        0.43        1.94      3.45 o 
   0   7   8      619.32      577.59     13.91 o 
   1   7   8       41.04       42.49     15.17 o 
   2   7   8      485.22      480.77     10.61 o 
   3   7   8      741.93      740.96     40.96 o 
   4   7   8      254.23      251.09     11.42 o 
   5   7   8      194.35      217.42      8.43 o 
   6   7   8      273.26      286.56     11.91 o 
   7   7   8       18.61       23.83      4.59 o 
   8   7   8        1.74       10.54      8.91 o 
   0   8   8      326.64      331.00     15.76 o 
   1   8   8       54.98       54.58     11.26 o 
   2   8   8      182.28      163.17     13.81 o 
   3   8   8      107.09      146.78      8.67 o 
   4   8   8       34.17       33.85      5.68 o 
   5   8   8      156.68      166.30      3.78 o 
   6   8   8      125.58      130.58     15.68 o 
   7   8   8       32.65       35.68      3.15 o 
   8   8   8        0.16        7.75      7.95 o 
   0   9   8       38.90       54.26     20.73 o 
   1   9   8       87.67       94.96      9.30 o 
   2   9   8      484.50      455.82     12.51 o 
   3   9   8       21.84       21.81      6.00 o 
   4   9   8       66.39       77.99      8.30 o 
   5   9   8       44.01       45.28      5.76 o 
   6   9   8       36.48       43.86      3.20 o 
   7   9   8        5.84       10.47      5.17 o 
   0  10   8       38.79       62.70     31.72 o 
   1  10   8      131.16      148.79     10.72 o 
   2  10   8      356.25      330.64      6.35 o 
   3  10   8       34.95       41.81      4.54 o 
   4  10   8      313.47      309.26      8.90 o 
   5  10   8        9.55       15.65      6.46 o 
   6  10   8       22.43       23.27      8.24 o 
   7  10   8       10.19       21.80      7.55 o 
   0  11   8       21.89       54.86     12.75 o 
   1  11   8        2.85       10.22      2.80 o 
   2  11   8      498.57      453.12      5.82 o 
   3  11   8      143.70      170.78     12.84 o 
   4  11   8       67.63       68.27      4.25 o 
   5  11   8       26.87       39.83      7.38 o 
   6  11   8        2.74        9.07      5.21 o 
   0  12   8       56.60       62.27     10.68 o 
   1  12   8       80.01       74.71      5.70 o 
   2  12   8      270.09      271.01     15.33 o 
   3  12   8       38.08       51.92     12.60 o 
   4  12   8       22.12       32.40     17.75 o 
   5  12   8        1.34        3.17      1.98 o 
   0  13   8        0.48        3.06      3.66 o 
   1  13   8       45.57       53.74     11.01 o 
   2  13   8       32.62       37.12      6.25 o 
   3  13   8       38.46       43.14      8.55 o 
   4  13   8       41.29       60.80     15.20 o 
   0  14   8        0.10        1.43      8.31 o 
   1  14   8       51.99       64.33      8.06 o 
   2  14   8        1.68       13.03      4.44 o 
   3  14   8        1.28        5.02     22.44 o 
   0  15   8       38.65       48.44      8.64 o 
   1  15   8        0.59        1.56      2.40 o 
   1   0   9      665.06      672.46     13.97 o 
   2   0   9      385.53      361.54      5.46 o 
   3   0   9      129.85      156.99     20.31 o 
   4   0   9       58.55       81.73     13.16 o 
   5   0   9       29.43       37.52     12.30 o 
   6   0   9      134.49      127.64     15.72 o 
   7   0   9       92.49      132.95     11.84 o 
   8   0   9       17.01       15.80     13.13 o 
   9   0   9        3.83        5.01      4.05 o 
   0   1   9     1555.93     1495.07     58.56 o 
   1   1   9      911.31      824.50     40.14 o 
   2   1   9      750.46      700.16     22.64 o 
   3   1   9     1261.67     1255.04     21.00 o 
   4   1   9      400.32      363.00     17.13 o 
   5   1   9      292.47      267.77     13.64 o 
   6   1   9      189.56      204.29      9.47 o 
   7   1   9       51.94       49.71      7.53 o 
   8   1   9       19.81       20.65      5.42 o 
   9   1   9       10.36       20.19      8.65 o 
   0   2   9      670.45      652.19     25.49 o 
   1   2   9      429.53      419.17      9.78 o 
   2   2   9      283.91      288.53      7.31 o 
   3   2   9      105.24      136.35     12.99 o 
   4   2   9       29.97       48.13      6.82 o 
   5   2   9       28.87       48.91      5.29 o 
   6   2   9      139.07      176.01     11.22 o 
   7   2   9       30.81       28.38      4.41 o 
   8   2   9       14.65       28.55     13.22 o 
   9   2   9        0.59        1.28      1.55 o 
   0   3   9      164.22      150.93     11.97 o 
   1   3   9     1307.29     1218.21     51.58 o 
   2   3   9     1080.38     1011.58     22.03 o 
   3   3   9      392.18      387.75      8.41 o 
   4   3   9      689.05      631.39      9.28 o 
   5   3   9      139.01      151.37      8.70 o 
   6   3   9      277.91      275.76      9.70 o 
   7   3   9       49.72       53.17      2.38 o 
   8   3   9        2.38        8.48      4.32 o 
   9   3   9        5.30       10.12      4.99 o 
   0   4   9     1137.87     1196.80     26.13 o 
   1   4   9     1691.27     1550.63     40.98 o 
   2   4   9      467.12      457.84      8.88 o 
   3   4   9      131.39      127.12     11.68 o 
   4   4   9       21.37       33.32      5.66 o 
   5   4   9       46.33       53.22      4.38 o 
   6   4   9      541.61      462.75     22.24 o 
   7   4   9       69.50       70.00      5.80 o 
   8   4   9       13.16       20.36      7.65 o 
   9   4   9        0.51        6.71     14.28 o 
   0   5   9      620.74      765.30     33.38 o 
   1   5   9       20.33       20.81      4.49 o 
   2   5   9      509.74      475.62      9.43 o 
   3   5   9      875.34      928.71     29.88 o 
   4   5   9        0.63        7.46      3.91 o 
   5   5   9      532.13      507.95      8.99 o 
   6   5   9      145.25      166.74     15.72 o 
   7   5   9       34.48       47.59      7.14 o 
   8   5   9        4.10        5.48      5.51 o 
   0   6   9      110.46      100.15      6.47 o 
   1   6   9      558.25      543.85     12.48 o 
   2   6   9       62.02       59.76     18.65 o 
   3   6   9      541.60      509.78      4.61 o 
   4   6   9       20.07       40.07     12.28 o 
   5   6   9       71.22       66.41     14.76 o 
   6   6   9      459.57      426.27      9.09 o 
   7   6   9       34.37       43.32     10.62 o 
   8   6   9       22.60       35.12     10.35 o 
   0   7   9      893.82      815.27     68.45 o 
   1   7   9       77.91      124.04      7.78 o 
   2   7   9      316.95      294.08     12.01 o 
   3   7   9      418.81      378.82     21.69 o 
   4   7   9      340.05      329.74     10.89 o 
   5   7   9      139.90      129.48      8.91 o 
   6   7   9       28.08       35.10      7.54 o 
   7   7   9        0.88        5.70      5.76 o 
   8   7   9        1.52        6.12      4.53 o 
   0   8   9      237.09      217.15     25.48 o 
   1   8   9      175.10      180.47      5.75 o 
   2   8   9       69.88       64.99      3.32 o 
   3   8   9       48.38       64.34     10.75 o 
   4   8   9      284.79      304.16     12.16 o 
   5   8   9       71.77       71.18      6.96 o 
   6   8   9        8.86       13.50      2.97 o 
   7   8   9       10.36       17.12     12.17 o 
   0   9   9        1.41       15.89      7.18 o 
   1   9   9       37.20       44.67      6.60 o 
   2   9   9       68.10      117.99     10.46 o 
   3   9   9      543.09      520.87     12.87 o 
   4   9   9       95.71      101.48      7.58 o 
   5   9   9       52.30       52.43      2.40 o 
   6   9   9        2.08        6.33      4.63 o 
   7   9   9        3.25        5.92      3.54 o 
   0  10   9        0.38        9.34      8.57 o 
   1  10   9      348.10      342.85      9.71 o 
   2  10   9      116.23      106.58     11.93 o 
   3  10   9       99.59       95.54      7.44 o 
   4  10   9        6.14       21.13      9.27 o 
   5  10   9       16.11       19.21      3.83 o 
   6  10   9        8.93        8.82      6.28 o 
   7  10   9        9.92       11.15      1.51 o 
   0  11   9       20.91       31.15      7.97 o 
   1  11   9      277.45      261.70     12.01 o 
   2  11   9       37.54       35.61      3.97 o 
   3  11   9      104.25       96.59     19.11 o 
   4  11   9       75.79       76.90      3.89 o 
   5  11   9       56.14       56.14     10.41 o 
   6  11   9        9.10       13.96     13.74 o 
   0  12   9        1.39       13.36      9.65 o 
   1  12   9       23.84       21.03      3.30 o 
   2  12   9       71.38       71.63      8.49 o 
   3  12   9        4.90        4.72      2.33 o 
   4  12   9       22.28       34.01     20.18 o 
   5  12   9       32.28       40.31      5.11 o 
   0  13   9      173.27      175.88      4.56 o 
   1  13   9       10.05        9.55      8.47 o 
   2  13   9       15.92       17.05      7.79 o 
   3  13   9       15.61       16.08      2.43 o 
   4  13   9       22.87       22.55      6.69 o 
   0  14   9       29.56       46.86     18.09 o 
   1  14   9        3.35        5.00      1.84 o 
   2  14   9       27.73       25.59      1.23 o 
   3  14   9        5.66        7.70      3.03 o 
   0  15   9       29.47       35.55      4.76 o 
   0   0  10    14713.22    14238.81    134.88 o 
   1   0  10      233.08      219.04      3.36 o 
   2   0  10      826.17      867.33      7.85 o 
   3   0  10        0.63        2.95      7.28 o 
   4   0  10       62.76       63.13      4.19 o 
   5   0  10      255.97      280.07     22.01 o 
   6   0  10       18.33       18.09     12.61 o 
   7   0  10       28.59       33.66      9.44 o 
   8   0  10        8.35       18.04      6.63 o 
   9   0  10       79.01       85.54      8.06 o 
   0   1  10     1662.13     1650.28     39.79 o 
   1   1  10     2418.34     2275.97     41.05 o 
   2   1  10       38.65       91.09      7.49 o 
   3   1  10       88.64       81.49      5.46 o 
   4   1  10      185.39      200.41     10.24 o 
   5   1  10       59.06       63.81      7.65 o 
   6   1  10      122.51      135.11     14.31 o 
   7   1  10       24.34       22.79      2.99 o 
   8   1  10       17.14       16.74      5.71 o 
   9   1  10        1.65        4.99      7.05 o 
   0   2  10     2798.69     2541.40      7.30 o 
   1   2  10     1029.80      950.31     48.80 o 
   2   2  10     1348.20     1255.63     44.13 o 
   3   2  10       47.20       87.07      8.46 o 
   4   2  10      514.55      470.51     13.27 o 
   5   2  10      124.94      136.13     14.14 o 
   6   2  10       13.99       27.47      9.27 o 
   7   2  10       79.47      100.61     18.44 o 
   8   2  10       12.57       12.71      4.65 o 
   9   2  10       14.78       18.22      2.25 o 
   0   3  10      985.78      979.15      9.32 o 
   1   3  10      372.39      366.88     12.50 o 
   2   3  10      377.20      359.12     12.38 o 
   3   3  10      394.36      385.06      9.10 o 
   4   3  10      178.46      178.56     10.92 o 
   5   3  10       96.10       87.72     14.26 o 
   6   3  10       42.07       40.40      4.06 o 
   7   3  10       24.86       35.06      8.40 o 
   8   3  10       22.43       30.15      4.33 o 
   9   3  10       10.86       15.23      5.36 o 
   0   4  10     3399.45     3202.94     17.61 o 
   1   4  10     1779.02     1660.39     28.08 o 
   2   4  10      212.96      237.88      6.11 o 
   3   4  10      507.15      530.44     14.26 o 
   4   4  10       20.79       27.48      4.15 o 
   5   4  10      458.89      429.98     12.53 o 
   6   4  10       38.33       50.44     10.75 o 
   7   4  10       89.80       82.51      2.87 o 
   8   4  10       12.42       14.34      4.47 o 
   0   5  10      235.17      215.66      7.00 o 
   1   5  10      276.99      309.62      8.55 o 
   2   5  10        6.82       14.86      2.85 o 
   3   5  10      304.80      333.20     11.96 o 
   4   5  10     2142.65     1997.85     33.83 o 
   5   5  10       20.95       40.75      6.07 o 
   6   5  10       13.11       17.84      7.71 o 
   7   5  10      161.01      142.92     12.62 o 
   8   5  10       54.39       49.75      6.00 o 
   0   6  10      372.91      341.67     17.30 o 
   1   6  10      148.54      143.61      6.79 o 
   2   6  10       33.27       33.10      5.24 o 
   3   6  10       37.91       35.73      5.54 o 
   4   6  10      387.12      342.57     16.53 o 
   5   6  10      511.88      460.62      8.28 o 
   6   6  10      176.67      169.53     16.57 o 
   7   6  10       38.23       39.93      4.48 o 
   8   6  10       25.28       27.86      4.67 o 
   0   7  10       65.28       82.54      8.56 o 
   1   7  10      304.26      292.94     13.81 o 
   2   7  10       59.46       68.82     11.97 o 
   3   7  10      286.54      255.24     12.23 o 
   4   7  10      424.43      391.53     15.64 o 
   5   7  10      114.38      127.26      7.44 o 
   6   7  10      103.72      107.16      9.75 o 
   7   7  10       18.13       22.23      3.45 o 
   8   7  10       36.50       34.20      4.25 o 
   0   8  10      529.95      516.18     13.69 o 
   1   8  10      452.85      424.25     16.19 o 
   2   8  10      604.63      562.93      6.50 o 
   3   8  10      109.11      125.79      5.51 o 
   4   8  10       14.87       15.91      0.96 o 
   5   8  10       99.92      127.93     11.76 o 
   6   8  10      128.33      123.44     25.52 o 
   7   8  10       50.58       44.16     11.78 o 
   0   9  10       23.93       29.03      4.10 o 
   1   9  10       13.69       20.43      7.78 o 
   2   9  10       89.80       94.30     11.36 o 
   3   9  10       11.01       20.63      3.99 o 
   4   9  10      254.12      265.01      7.66 o 
   5   9  10       76.73       76.03      4.18 o 
   6   9  10        5.18        7.94      4.53 o 
   7   9  10       46.38       47.03      7.24 o 
   0  10  10      347.19      388.84     22.33 o 
   1  10  10      134.49      159.04      8.03 o 
   2  10  10      390.60      408.83     16.55 o 
   3  10  10       93.25       95.57      6.71 o 
   4  10  10       91.10       94.97     10.68 o 
   5  10  10       45.01       44.32      0.72 o 
   6  10  10       31.60       33.06      4.50 o 
   0  11  10       21.13       29.72     16.17 o 
   1  11  10       55.79       54.83      5.96 o 
   2  11  10       24.77       42.84      8.10 o 
   3  11  10       33.13       34.70      2.46 o 
   4  11  10        1.31       11.41      6.64 o 
   5  11  10       16.22       20.46      4.67 o 
   6  11  10        3.05       12.59     14.41 o 
   0  12  10        2.50       12.77     17.59 o 
   1  12  10       16.11       19.64      6.76 o 
   2  12  10       16.46       14.98      4.23 o 
   3  12  10       81.06       82.63      3.49 o 
   4  12  10        1.91        8.47     22.09 o 
   5  12  10       83.76       84.42      5.99 o 
   0  13  10        0.12        0.56      6.30 o 
   1  13  10       52.72       64.33     12.28 o 
   2  13  10        2.20        4.09      1.93 o 
   3  13  10       34.45       34.02      1.68 o 
   4  13  10        8.19        8.09      5.03 o 
   0  14  10       16.85       27.64     19.48 o 
   1  14  10        5.31       12.27      8.10 o 
   2  14  10       16.73       16.65      3.64 o 
   3  14  10        0.19        7.28     10.35 o 
   1   0  11     1828.71     1656.34     95.29 o 
   2   0  11     1830.72     1800.72     24.06 o 
   3   0  11      664.96      634.73     28.48 o 
   4   0  11       42.64       64.91     24.47 o 
   5   0  11        1.70        5.34     17.49 o 
   6   0  11        0.85        7.69      9.30 o 
   7   0  11      104.72       98.77     10.40 o 
   8   0  11       11.32       10.93      2.91 o 
   9   0  11        0.09        1.12     21.25 o 
   0   1  11      149.03      140.89     17.35 o 
   1   1  11     1599.23     1579.26     18.16 o 
   2   1  11      222.15      213.67     16.16 o 
   3   1  11      764.03      660.95     64.37 o 
   4   1  11        2.18        5.99      6.07 o 
   5   1  11       94.30       80.69     11.89 o 
   6   1  11      388.93      374.74     14.44 o 
   7   1  11       55.45       59.10     15.11 o 
   8   1  11       10.80       12.55      7.23 o 
   9   1  11       37.81       42.29     13.66 o 
   0   2  11     2993.12     2957.36     16.74 o 
   1   2  11      462.51      467.82     30.14 o 
   2   2  11      572.51      556.71     10.42 o 
   3   2  11       91.08      108.46     15.00 o 
   4   2  11      122.88      156.91      9.84 o 
   5   2  11      116.57      123.40      8.36 o 
   6   2  11       36.29       78.49      9.67 o 
   7   2  11       77.47       79.90      7.25 o 
   8   2  11      153.35      141.03      8.71 o 
   9   2  11        1.86        4.85      6.69 o 
   0   3  11       18.81       69.97     12.24 o 
   1   3  11     1049.60      951.42     39.67 o 
   2   3  11      517.51      494.62     18.54 o 
   3   3  11      202.26      213.98      7.44 o 
   4   3  11       82.69       95.67      7.00 o 
   5   3  11       34.26       36.94      8.77 o 
   6   3  11       40.00       37.70      5.33 o 
   7   3  11       14.81       20.29     11.08 o 
   8   3  11       24.12       27.46     10.57 o 
   0   4  11      299.41      343.77     14.81 o 
   1   4  11      847.18      783.61     39.49 o 
   2   4  11       22.10       25.89      8.42 o 
   3   4  11      514.02      489.84      8.02 o 
   4   4  11       41.24       38.24      6.52 o 
   5   4  11       37.41       31.62     10.77 o 
   6   4  11      294.32      256.13      9.01 o 
   7   4  11      136.59      132.21      8.80 o 
   8   4  11       30.51       31.43      2.10 o 
   0   5  11      135.43      131.22      1.09 o 
   1   5  11      169.05      148.80      4.34 o 
   2   5  11      851.52      788.81     21.81 o 
   3   5  11     1063.17     1117.32     12.96 o 
   4   5  11      124.44      113.25     18.41 o 
   5   5  11      249.58      231.58      6.51 o 
   6   5  11      114.14       97.03     27.90 o 
   7   5  11       10.01       19.06      6.30 o 
   8   5  11       12.95       24.28      5.36 o 
   0   6  11      211.20      212.62      9.84 o 
   1   6  11       46.25       47.05      4.38 o 
   2   6  11      209.99      194.57     12.29 o 
   3   6  11      397.67      394.68      6.80 o 
   4   6  11       75.12       73.53     11.68 o 
   5   6  11      364.19      357.40     10.32 o 
   6   6  11      244.50      244.18      6.13 o 
   7   6  11       61.09       64.77      3.43 o 
   8   6  11        6.36       14.72      5.85 o 
   0   7  11      805.68      755.21      8.94 o 
   1   7  11      161.19      174.99      6.14 o 
   2   7  11      925.06      922.23     22.44 o 
   3   7  11      215.71      231.70      5.93 o 
   4   7  11       86.48      102.04      7.40 o 
   5   7  11       40.11       47.15      6.28 o 
   6   7  11      112.15      114.60      4.69 o 
   7   7  11       18.89       26.96      5.19 o 
   8   7  11        4.60        6.93      3.75 o 
   0   8  11        0.16        0.47      9.74 o 
   1   8  11       54.12       56.23      3.48 o 
   2   8  11       29.86       32.21      4.45 o 
   3   8  11      341.40      313.04     14.48 o 
   4   8  11       61.87       79.74     13.89 o 
   5   8  11       55.88       51.74      1.79 o 
   6   8  11       18.71       19.99      2.24 o 
   7   8  11       18.08       27.69      7.35 o 
   0   9  11      216.48      199.50      4.73 o 
   1   9  11      154.39      171.09      8.64 o 
   2   9  11      163.33      162.38     21.34 o 
   3   9  11      289.43      269.73      3.61 o 
   4   9  11      178.78      182.51     14.40 o 
   5   9  11       65.62       67.81      8.66 o 
   6   9  11       89.31       79.00      7.53 o 
   7   9  11       31.99       30.79      3.83 o 
   0  10  11        8.23       12.64     13.59 o 
   1  10  11      353.74      343.59     10.68 o 
   2  10  11        7.58       11.75     10.43 o 
   3  10  11       15.28       15.36      3.83 o 
   4  10  11      113.60      112.00      8.80 o 
   5  10  11       21.47       20.30      5.84 o 
   6  10  11        7.08       18.85     13.87 o 
   0  11  11       35.52       43.37      3.90 o 
   1  11  11       54.06       62.85      5.56 o 
   2  11  11       54.28       55.22      4.64 o 
   3  11  11      106.05       97.57      4.32 o 
   4  11  11        6.99       12.20     12.86 o 
   5  11  11       10.57       16.13      5.75 o 
   6  11  11       28.51       36.64      6.23 o 
   0  12  11       15.06       15.05      2.06 o 
   1  12  11       69.20       89.42     10.98 o 
   2  12  11       46.11       62.26     15.18 o 
   3  12  11       15.23       20.54      8.92 o 
   4  12  11       35.94       33.42      3.69 o 
   5  12  11       90.99       92.69      6.78 o 
   0  13  11        5.30       24.16     10.93 o 
   1  13  11        4.06       10.85      4.01 o 
   2  13  11       49.06       56.82      7.75 o 
   3  13  11       57.94       54.96      3.36 o 
   4  13  11        0.28        2.62      3.49 o 
   0  14  11        1.15       10.25     10.01 o 
   1  14  11        5.11        6.94      3.93 o 
   2  14  11       16.70       17.24      3.04 o 
   0   0  12    11654.33    11463.50    136.91 o 
   1   0  12        0.01        3.72      8.51 o 
   2   0  12      142.09      180.80     20.80 o 
   3   0  12       68.22       72.10     15.47 o 
   4   0  12       41.11       41.95     18.92 o 
   5   0  12       29.62       34.73     19.45 o 
   6   0  12      182.06      196.88     26.21 o 
   7   0  12        5.15        9.86      9.45 o 
   8   0  12        5.19       14.71     34.25 o 
   9   0  12        0.00        2.07      6.70 o 
   0   1  12     4673.21     4436.17     33.30 o 
   1   1  12      249.26      270.41      9.47 o 
   2   1  12      563.47      503.17     26.78 o 
   3   1  12       15.61       18.28      3.05 o 
   4   1  12       28.38       42.55      9.32 o 
   5   1  12       61.77       67.02      3.84 o 
   6   1  12      121.61      136.02      4.95 o 
   7   1  12      326.59      295.20     21.44 o 
   8   1  12       19.73       16.69      8.41 o 
   9   1  12       45.39       52.20      9.59 o 
   0   2  12      533.47      588.40     46.26 o 
   1   2  12     1947.15     1818.44     48.29 o 
   2   2  12      338.14      344.08      9.69 o 
   3   2  12      616.05      582.82      5.57 o 
   4   2  12       46.98       55.30     14.36 o 
   5   2  12      171.51      205.27      8.05 o 
   6   2  12       10.86       15.49      3.57 o 
   7   2  12      116.09      108.36      8.95 o 
   8   2  12       31.42       31.17      1.10 o 
   0   3  12      202.46      197.44     10.46 o 
   1   3  12     1163.64     1089.92     49.10 o 
   2   3  12      458.64      545.45     34.99 o 
   3   3  12       56.09       80.69      6.56 o 
   4   3  12       93.08       95.97      6.87 o 
   5   3  12       88.93      107.94      7.35 o 
   6   3  12      157.73      174.79     13.80 o 
   7   3  12       29.30       40.56      6.06 o 
   8   3  12       21.64       19.78      1.10 o 
   0   4  12       14.28       26.67      6.13 o 
   1   4  12       34.85       32.20      2.87 o 
   2   4  12      555.78      542.06     30.11 o 
   3   4  12      645.97      592.40     16.06 o 
   4   4  12      377.04      340.32      6.21 o 
   5   4  12      118.23      112.23      7.03 o 
   6   4  12        3.18        5.73      4.12 o 
   7   4  12      115.58      108.74      8.83 o 
   8   4  12       49.02       61.55     12.44 o 
   0   5  12       35.70       38.10      7.43 o 
   1   5  12      322.22      298.58     13.44 o 
   2   5  12      281.04      252.39     17.90 o 
   3   5  12      152.50      181.17      7.43 o 
   4   5  12       73.69       82.97     16.63 o 
   5   5  12      141.30      167.89     11.39 o 
   6   5  12        5.89       16.56     11.31 o 
   7   5  12       26.68       33.92      8.04 o 
   8   5  12       33.44       45.89     10.13 o 
   0   6  12      789.32      810.13     27.72 o 
   1   6  12        4.89        4.67      2.12 o 
   2   6  12       67.18       72.43      2.59 o 
   3   6  12      212.14      218.21      7.40 o 
   4   6  12     1221.12     1118.84     51.39 o 
   5   6  12       68.30       69.07      6.16 o 
   6   6  12       84.79       96.93     14.19 o 
   7   6  12        8.33        7.57      3.42 o 
   8   6  12        1.00       13.95      5.56 o 
   0   7  12      285.23      259.89     11.14 o 
   1   7  12      220.77      231.65     15.30 o 
   2   7  12      165.52      203.11     10.02 o 
   3   7  12      333.92      321.66      8.88 o 
   4   7  12       54.29       59.83      3.91 o 
   5   7  12       47.43       54.40      8.48 o 
   6   7  12       70.59       82.22     19.91 o 
   7   7  12        8.46       15.41     14.11 o 
   0   8  12      295.36      303.12     16.04 o 
   1   8  12      207.48      206.54     19.05 o 
   2   8  12      636.08      639.25     11.52 o 
   3   8  12      663.24      647.86      8.41 o 
   4   8  12      191.88      187.50      9.58 o 
   5   8  12      185.83      174.45      4.51 o 
   6   8  12       88.18      101.21     11.59 o 
   7   8  12        4.29       10.50      6.36 o 
   0   9  12       60.59       52.90      3.61 o 
   1   9  12       18.55       20.69      2.26 o 
   2   9  12      211.82      218.74     12.60 o 
   3   9  12       71.67       68.18      4.99 o 
   4   9  12       16.30       22.91      5.32 o 
   5   9  12       52.00       56.61      5.63 o 
   6   9  12       38.84       41.15     14.93 o 
   7   9  12       46.53       54.60     13.16 o 
   0  10  12       13.75       23.36      5.76 o 
   1  10  12      149.08      148.05      6.26 o 
   2  10  12      241.20      256.09      7.36 o 
   3  10  12       30.66       40.78      6.47 o 
   4  10  12      177.30      177.90      5.77 o 
   5  10  12       69.36       64.66      7.01 o 
   6  10  12       13.39       13.20      4.76 o 
   0  11  12       18.90       26.99      4.56 o 
   1  11  12        5.77       11.58      2.98 o 
   2  11  12       32.86       32.69      5.51 o 
   3  11  12       13.49       14.53      7.10 o 
   4  11  12       80.04       87.68      6.58 o 
   5  11  12       13.56       32.68     17.02 o 
   0  12  12       61.49       70.67     12.63 o 
   1  12  12        2.77        4.02      1.44 o 
   2  12  12       16.25       22.42      6.91 o 
   3  12  12       34.51       39.76      3.53 o 
   4  12  12       21.33       26.90      8.91 o 
   5  12  12        6.62       12.27      3.79 o 
   0  13  12       24.80       38.61     13.96 o 
   1  13  12       31.13       31.36      4.57 o 
   2  13  12       91.90       95.62     14.78 o 
   3  13  12       51.34       48.57      9.89 o 
   4  13  12        4.92        8.97     13.52 o 
   0  14  12        6.89       19.66     14.42 o 
   1  14  12       78.62       74.20      3.82 o 
   2  14  12        2.27        5.96      7.44 o 
   1   0  13      587.73      615.28     45.63 o 
   2   0  13       15.99       22.86      8.86 o 
   3   0  13      149.58      165.01      8.17 o 
   4   0  13       23.94       26.84      4.31 o 
   5   0  13       43.32       56.84     10.66 o 
   6   0  13        5.16       18.23     15.52 o 
   7   0  13       77.48       71.97      9.91 o 
   8   0  13        6.51        6.36     10.93 o 
   0   1  13     1121.45     1022.14     26.10 o 
   1   1  13       85.11       99.21      8.81 o 
   2   1  13      140.97      157.76      6.64 o 
   3   1  13      421.00      469.32     20.14 o 
   4   1  13      267.32      264.57     14.16 o 
   5   1  13      256.15      296.76     12.07 o 
   6   1  13       66.52       81.90      7.77 o 
   7   1  13       61.11       56.79      1.92 o 
   8   1  13       32.59       36.01      3.97 o 
   0   2  13      295.48      317.37     11.78 o 
   1   2  13      608.00      572.32     42.29 o 
   2   2  13       51.02       53.08      7.88 o 
   3   2  13      170.87      175.10      9.86 o 
   4   2  13       78.92       73.05     16.63 o 
   5   2  13       54.86       56.15      5.93 o 
   6   2  13      330.01      331.35      9.67 o 
   7   2  13       23.70       28.49      3.95 o 
   8   2  13        4.58        6.53      9.61 o 
   0   3  13      868.66      788.44     13.98 o 
   1   3  13      322.96      289.70      8.00 o 
   2   3  13      169.64      155.21     12.70 o 
   3   3  13      515.24      509.57     19.44 o 
   4   3  13      166.23      181.49     17.93 o 
   5   3  13       43.31       45.34     14.29 o 
   6   3  13       89.55       89.38      4.15 o 
   7   3  13       61.73       69.04     10.07 o 
   8   3  13        2.33        6.96      2.98 o 
   0   4  13       31.26       36.80      9.94 o 
   1   4  13     1101.52     1114.58     20.14 o 
   2   4  13      439.51      398.32      9.96 o 
   3   4  13       16.57       32.74      3.41 o 
   4   4  13      548.46      549.71     16.05 o 
   5   4  13      109.35      101.37     12.23 o 
   6   4  13       67.07       69.90      5.73 o 
   7   4  13      165.95      151.26     18.98 o 
   8   4  13        2.16        5.70      7.06 o 
   0   5  13     1238.77     1227.42     69.47 o 
   1   5  13     1090.60     1041.49     21.05 o 
   2   5  13      163.39      167.56      8.36 o 
   3   5  13       55.83       77.71      6.92 o 
   4   5  13      381.14      355.12     17.65 o 
   5   5  13       45.43       58.05      9.57 o 
   6   5  13       99.24      140.74     14.95 o 
   7   5  13      172.32      163.38     22.53 o 
   8   5  13       22.37       23.69      3.66 o 
   0   6  13        7.33       28.48     16.02 o 
   1   6  13       49.29       66.12      8.23 o 
   2   6  13       36.08       34.56      3.62 o 
   3   6  13       71.93       91.02     12.07 o 
   4   6  13       58.71       51.81      3.19 o 
   5   6  13      467.33      445.13      5.84 o 
   6   6  13       27.83       27.71      5.03 o 
   7   6  13        9.09        9.36      3.03 o 
   8   6  13        9.45        9.23      3.98 o 
   0   7  13        0.01        6.23     13.58 o 
   1   7  13       32.39       48.99      9.92 o 
   2   7  13       72.13       69.56     10.41 o 
   3   7  13      304.94      311.03      9.83 o 
   4   7  13      164.63      183.48     10.58 o 
   5   7  13       89.02       81.72      3.26 o 
   6   7  13      173.42      191.99     19.42 o 
   7   7  13        9.96       22.77      8.36 o 
   0   8  13       53.68       99.62     23.06 o 
   1   8  13      231.69      204.89     16.90 o 
   2   8  13       73.67       72.22      6.01 o 
   3   8  13      299.59      317.44      9.71 o 
   4   8  13       52.97       55.45      3.64 o 
   5   8  13       67.48       63.67      5.68 o 
   6   8  13       29.42       29.26      6.76 o 
   7   8  13        2.56        6.75      6.76 o 
   0   9  13       70.77       74.70      6.81 o 
   1   9  13      240.93      285.14     11.59 o 
   2   9  13        9.90       36.56      4.92 o 
   3   9  13       61.07       62.88      3.71 o 
   4   9  13      134.22      126.61      9.11 o 
   5   9  13       59.79       71.31     11.40 o 
   6   9  13       10.46       12.20     13.35 o 
   0  10  13      158.17      207.64     16.87 o 
   1  10  13       49.60       53.16      6.79 o 
   2  10  13      105.47      102.99     12.26 o 
   3  10  13       15.09       23.57      7.67 o 
   4  10  13       43.68       45.83      6.45 o 
   5  10  13        4.08       14.12      6.76 o 
   6  10  13        4.88       14.83      7.19 o 
   0  11  13       15.11       22.89     29.49 o 
   1  11  13       49.50       72.42      6.30 o 
   2  11  13      162.44      180.78      8.26 o 
   3  11  13        9.83       10.39      1.75 o 
   4  11  13      189.09      181.91      3.22 o 
   5  11  13       34.89       32.88      4.77 o 
   0  12  13        7.02       16.15     14.01 o 
   1  12  13       12.12       16.38      5.95 o 
   2  12  13        6.91       12.47      6.06 o 
   3  12  13       11.52       15.19      4.06 o 
   4  12  13       22.85       23.54      4.37 o 
   0  13  13       17.63       16.63      6.61 o 
   1  13  13       34.74       36.46      3.25 o 
   2  13  13       12.96       11.42      2.32 o 
   3  13  13       57.37       65.38      4.14 o 
   0  14  13       13.62       18.68     12.59 o 
   1  14  13       12.20       19.24     13.46 o 
   0   0  14     2238.32     2247.82     65.82 o 
   1   0  14        6.15        8.50      2.37 o 
   2   0  14      228.18      216.42     13.50 o 
   3   0  14       16.97       28.97     12.26 o 
   4   0  14       16.63       34.27     13.53 o 
   5   0  14       26.69       28.80     20.80 o 
   6   0  14      337.70      305.78     27.43 o 
   7   0  14       53.65       49.88      9.41 o 
   8   0  14        2.12       10.56      6.54 o 
   0   1  14      795.05      921.96     16.75 o 
   1   1  14       57.84       83.07      7.55 o 
   2   1  14      289.18      328.17     10.75 o 
   3   1  14      222.12      249.64     10.60 o 
   4   1  14       63.53       83.39     12.59 o 
   5   1  14      237.78      235.69     10.29 o 
   6   1  14      336.98      322.59     20.24 o 
   7   1  14      153.78      153.91      7.55 o 
   8   1  14        3.94       10.34     14.92 o 
   0   2  14      283.19      293.09     11.54 o 
   1   2  14      220.89      222.86      8.40 o 
   2   2  14     2750.59     2511.65     31.90 o 
   3   2  14      322.90      324.51      6.18 o 
   4   2  14      379.34      372.76      7.83 o 
   5   2  14      166.61      192.29     12.42 o 
   6   2  14      348.31      348.59     12.53 o 
   7   2  14       83.99      104.56     10.92 o 
   8   2  14        8.21       13.21     11.44 o 
   0   3  14     1574.44     1495.82     12.65 o 
   1   3  14       68.41       70.99      3.28 o 
   2   3  14      130.89      124.91      5.65 o 
   3   3  14      399.93      374.61     17.21 o 
   4   3  14      131.88      145.16     12.52 o 
   5   3  14       49.03       65.10     15.96 o 
   6   3  14       21.30       40.47     11.12 o 
   7   3  14      112.41      108.46      7.02 o 
   8   3  14        4.40        3.71      0.68 o 
   0   4  14     1052.12     1025.89     16.20 o 
   1   4  14       27.50       33.94      2.54 o 
   2   4  14       86.32       88.43      3.79 o 
   3   4  14      772.66      779.54     17.13 o 
   4   4  14       54.05       47.88      7.55 o 
   5   4  14      170.76      194.17      8.74 o 
   6   4  14      148.60      199.84     17.44 o 
   7   4  14       22.80       30.26      6.87 o 
   8   4  14       16.88       14.29      3.40 o 
   0   5  14      272.08      247.43     30.12 o 
   1   5  14      178.64      209.96     11.44 o 
   2   5  14      126.28      112.12     13.17 o 
   3   5  14       69.05       66.52      4.10 o 
   4   5  14      237.61      219.47     11.28 o 
   5   5  14      197.05      171.16     12.87 o 
   6   5  14       37.93       54.33     14.76 o 
   7   5  14       32.80       31.41      9.91 o 
   8   5  14       19.80       20.73      4.65 o 
   0   6  14        5.33       15.99     18.65 o 
   1   6  14       65.11       65.73      6.15 o 
   2   6  14     1145.81     1097.21      9.96 o 
   3   6  14       11.61       11.82      0.65 o 
   4   6  14      308.94      279.61     10.84 o 
   5   6  14       78.72       79.15      4.69 o 
   6   6  14      168.74      187.04     12.47 o 
   7   6  14       31.84       45.90      7.22 o 
   0   7  14       52.92       53.75      5.33 o 
   1   7  14       58.90       65.49     12.38 o 
   2   7  14       14.81       16.46      2.93 o 
   3   7  14       91.39       94.97      7.99 o 
   4   7  14        8.66        8.21      1.62 o 
   5   7  14       72.37       70.52      8.81 o 
   6   7  14       40.13       50.61      5.88 o 
   7   7  14       14.61       13.93      1.20 o 
   0   8  14      444.43      405.11     11.56 o 
   1   8  14       39.05       50.56      6.66 o 
   2   8  14      158.25      140.21     17.25 o 
   3   8  14       66.08       62.25      2.63 o 
   4   8  14       28.47       27.75      2.57 o 
   5   8  14      171.29      167.07     11.52 o 
   6   8  14       87.55       87.17      7.04 o 
   7   8  14       14.05       18.89      4.96 o 
   0   9  14       37.70       42.29      9.32 o 
   1   9  14      213.58      226.21     21.77 o 
   2   9  14       32.51       39.67      4.47 o 
   3   9  14       56.58       56.81      7.31 o 
   4   9  14       54.46       48.60      2.31 o 
   5   9  14       27.93       26.94      2.43 o 
   6   9  14       15.29       16.35      6.67 o 
   0  10  14        0.01        1.02      1.76 o 
   1  10  14      405.95      377.62     15.01 o 
   2  10  14       48.95       55.96      5.43 o 
   3  10  14        0.85        5.38      4.72 o 
   4  10  14       45.97       52.25      3.03 o 
   5  10  14      117.20      106.18      6.38 o 
   6  10  14       32.18       46.00     18.98 o 
   0  11  14      144.00      132.98     20.81 o 
   1  11  14       53.20       63.96      8.69 o 
   2  11  14       33.87       32.84      2.75 o 
   3  11  14       15.33       14.66      3.96 o 
   4  11  14       24.35       25.68      2.46 o 
   5  11  14       25.63       37.29     11.63 o 
   0  12  14       23.60       20.50      3.61 o 
   1  12  14       80.06       79.94      4.31 o 
   2  12  14       18.76       22.83      9.40 o 
   3  12  14       85.89       85.44      4.60 o 
   4  12  14        3.74        5.42      3.24 o 
   0  13  14        0.09        0.67     28.67 o 
   1  13  14       17.88       18.47     10.33 o 
   2  13  14        4.21       13.79      9.16 o 
   3  13  14        2.85       13.52      4.32 o 
   0  14  14        4.12        7.71     36.32 o 
   1   0  15      371.30      363.10     15.38 o 
   2   0  15      772.85      719.16     13.08 o 
   3   0  15        1.05       15.44     20.63 o 
   4   0  15      154.60      188.07     27.40 o 
   5   0  15        1.92        3.38      3.17 o 
   6   0  15      169.25      193.67     18.78 o 
   7   0  15       82.93      126.36     16.04 o 
   8   0  15        4.74       18.75     24.87 o 
   0   1  15     1327.04     1293.47     29.51 o 
   1   1  15      977.49      937.66     52.91 o 
   2   1  15      180.90      166.75     15.03 o 
   3   1  15      105.67      112.45      7.58 o 
   4   1  15      155.21      155.05      6.03 o 
   5   1  15      168.40      166.50     10.35 o 
   6   1  15      225.39      244.95     10.29 o 
   7   1  15      158.72      140.87     10.72 o 
   8   1  15       21.81       22.97      1.35 o 
   0   2  15       79.54       81.36     21.22 o 
   1   2  15       82.30       92.45     10.00 o 
   2   2  15      164.91      159.20      4.14 o 
   3   2  15       88.51      129.02      9.18 o 
   4   2  15      246.82      226.35     15.26 o 
   5   2  15      162.39      165.81     17.22 o 
   6   2  15       32.74       28.95      6.89 o 
   7   2  15       28.04       35.75      6.30 o 
   8   2  15       25.84       32.36      3.11 o 
   0   3  15       37.26       32.15      2.02 o 
   1   3  15     1231.89     1280.73     19.11 o 
   2   3  15      293.58      310.82      7.77 o 
   3   3  15      187.48      187.94      9.16 o 
   4   3  15      737.15      684.89      7.77 o 
   5   3  15       61.48       74.92     15.01 o 
   6   3  15       73.42       75.56     12.43 o 
   7   3  15       91.06       88.94     11.33 o 
   8   3  15        9.57       11.50      4.37 o 
   0   4  15       58.29       92.44     19.31 o 
   1   4  15      974.79      922.21     29.39 o 
   2   4  15       29.99       40.43      6.33 o 
   3   4  15      328.84      350.65     12.28 o 
   4   4  15       93.39      112.73      7.17 o 
   5   4  15       60.38       56.45      6.59 o 
   6   4  15        4.41       13.33      6.81 o 
   7   4  15       95.53       92.02      4.56 o 
   8   4  15       33.77       49.08     15.76 o 
   0   5  15        2.04        9.61      2.48 o 
   1   5  15      495.18      483.64     19.22 o 
   2   5  15       19.02       23.19      3.54 o 
   3   5  15       30.24       33.74      8.98 o 
   4   5  15       65.47       82.65      7.08 o 
   5   5  15       54.20       69.61     14.61 o 
   6   5  15      118.54      176.78     25.94 o 
   7   5  15       59.89       56.11      4.38 o 
   0   6  15        8.24       13.48      2.56 o 
   1   6  15      192.38      224.45     10.36 o 
   2   6  15      148.72      146.96      5.70 o 
   3   6  15      224.00      246.85      8.63 o 
   4   6  15      203.08      208.70     16.95 o 
   5   6  15      400.45      394.45     17.66 o 
   6   6  15       70.30       88.91     19.60 o 
   7   6  15       66.15       64.79      3.49 o 
   0   7  15        3.56        6.04      3.00 o 
   1   7  15      315.54      307.32     15.95 o 
   2   7  15        2.95        6.59      2.17 o 
   3   7  15       24.06       25.52      1.87 o 
   4   7  15      148.18      177.48      9.72 o 
   5   7  15      146.03      152.94      9.62 o 
   6   7  15      141.14      136.14     13.86 o 
   7   7  15       17.32       17.58      9.53 o 
   0   8  15        0.74       10.31     34.01 o 
   1   8  15       30.11       30.36      3.76 o 
   2   8  15       36.69       41.82      4.02 o 
   3   8  15      158.92      160.24      9.58 o 
   4   8  15      211.66      194.35     14.05 o 
   5   8  15       21.29       25.70      2.70 o 
   6   8  15       75.41       72.66      6.55 o 
   0   9  15       31.31       37.63      6.09 o 
   1   9  15       70.05       68.00      8.25 o 
   2   9  15      353.38      320.94     15.04 o 
   3   9  15       23.95       25.01      5.80 o 
   4   9  15      145.42      142.69      5.40 o 
   5   9  15       87.14       85.88     10.87 o 
   6   9  15        2.91        2.87      2.83 o 
   0  10  15       94.76      119.29     30.15 o 
   1  10  15       94.23       95.43      5.08 o 
   2  10  15       60.86       65.02      4.97 o 
   3  10  15       13.62       15.72      5.19 o 
   4  10  15       20.20       18.80      3.37 o 
   5  10  15       36.78       44.53      6.26 o 
   0  11  15       13.58       14.43     11.42 o 
   1  11  15       81.58       76.08      5.32 o 
   2  11  15       80.48       86.12      8.99 o 
   3  11  15       13.52       11.87      2.77 o 
   4  11  15        3.54        4.20      0.85 o 
   5  11  15        9.62       12.95      4.84 o 
   0  12  15       10.61       15.81     15.07 o 
   1  12  15       48.21       48.90      5.76 o 
   2  12  15       51.06       73.33     14.51 o 
   3  12  15        3.96        7.18      1.26 o 
   4  12  15       45.46       42.71      5.13 o 
   0  13  15        5.90        8.46      7.49 o 
   1  13  15       65.69       71.60     18.19 o 
   2  13  15       96.62       97.34      7.78 o 
   0   0  16     7201.14     6779.55     42.60 o 
   1   0  16      640.16      646.62     17.07 o 
   2   0  16        9.63       11.03      4.58 o 
   3   0  16       51.38       72.38     26.66 o 
   4   0  16       45.58       68.18     19.08 o 
   5   0  16       94.35      102.76      8.76 o 
   6   0  16      337.93      349.07     13.83 o 
   7   0  16        8.62       18.69      3.33 o 
   8   0  16       74.76       83.65     13.32 o 
   0   1  16     2700.77     2500.12     17.05 o 
   1   1  16      171.59      185.90      3.04 o 
   2   1  16      197.35      228.16     12.29 o 
   3   1  16      433.43      390.15     15.25 o 
   4   1  16      130.09      142.31     10.86 o 
   5   1  16      185.65      178.50     14.86 o 
   6   1  16      115.10      131.01      8.32 o 
   7   1  16        5.03        8.17      4.23 o 
   8   1  16       16.30       24.02      8.43 o 
   0   2  16      691.30      722.45     61.96 o 
   1   2  16       73.32      101.76      8.15 o 
   2   2  16      196.46      197.04      5.76 o 
   3   2  16       37.06       43.48      5.48 o 
   4   2  16       79.43       85.67      7.68 o 
   5   2  16      142.53      145.68     16.74 o 
   6   2  16       28.78       37.79      6.33 o 
   7   2  16       41.52       48.96      5.90 o 
   8   2  16        5.44        7.87     11.54 o 
   0   3  16      415.66      463.64     18.84 o 
   1   3  16      217.76      213.78      3.30 o 
   2   3  16      213.50      228.89     10.81 o 
   3   3  16      132.29      145.52     11.80 o 
   4   3  16       15.92       21.56      2.84 o 
   5   3  16       63.98       91.03     10.92 o 
   6   3  16       77.11      128.73     14.55 o 
   7   3  16       29.30       31.48     15.33 o 
   8   3  16        5.77        6.59      2.58 o 
   0   4  16       18.40       21.56      1.84 o 
   1   4  16      117.51      129.92     15.02 o 
   2   4  16      115.29      113.13      6.13 o 
   3   4  16      662.79      617.51     19.16 o 
   4   4  16       43.03       49.59      5.89 o 
   5   4  16      377.37      381.62     14.16 o 
   6   4  16       19.21       24.03      3.49 o 
   7   4  16       28.61       36.33     12.30 o 
   0   5  16      323.52      299.05     18.55 o 
   1   5  16       52.92       48.75      3.67 o 
   2   5  16       11.30       13.45      1.96 o 
   3   5  16      586.02      578.16     11.74 o 
   4   5  16       82.61       80.90      4.58 o 
   5   5  16       17.36       28.22      8.88 o 
   6   5  16       37.04       44.84      6.13 o 
   7   5  16       12.68       13.03     18.47 o 
   0   6  16      735.22      702.91     14.13 o 
   1   6  16      244.38      270.96     13.02 o 
   2   6  16      649.68      626.55      7.72 o 
   3   6  16      128.31      146.29      8.71 o 
   4   6  16      175.93      176.82      7.93 o 
   5   6  16       76.98       89.05     14.92 o 
   6   6  16       23.00       39.58     11.17 o 
   7   6  16       64.28       82.77     18.01 o 
   0   7  16      239.75      272.92     18.70 o 
   1   7  16      202.82      194.08      5.62 o 
   2   7  16       86.50       81.86      3.45 o 
   3   7  16       97.30      104.42     10.15 o 
   4   7  16        0.56        8.23      7.36 o 
   5   7  16       31.45       32.31      0.81 o 
   6   7  16       30.68       45.53      8.58 o 
   7   7  16        1.70       11.11     11.84 o 
   0   8  16      126.21      138.09      4.00 o 
   1   8  16       62.52       63.20     16.51 o 
   2   8  16      275.89      254.76     11.88 o 
   3   8  16      314.17      288.09      6.84 o 
   4   8  16       33.87       35.62      3.60 o 
   5   8  16       21.62       19.09      4.03 o 
   6   8  16       87.61       93.37      9.73 o 
   0   9  16       31.74       32.60     24.32 o 
   1   9  16      190.61      194.20      6.59 o 
   2   9  16       86.67       82.73      6.34 o 
   3   9  16       55.92       50.09      7.47 o 
   4   9  16       30.16       28.08      6.05 o 
   5   9  16       29.44       32.51      3.98 o 
   6   9  16       14.37       19.71      4.88 o 
   0  10  16      182.34      186.78     17.19 o 
   1  10  16      254.82      260.69     11.69 o 
   2  10  16       28.23       29.90      2.22 o 
   3  10  16      107.66      115.08      9.30 o 
   4  10  16       20.07       20.51      2.38 o 
   5  10  16       27.27       25.69      3.41 o 
   0  11  16       85.77       85.21      9.08 o 
   1  11  16      101.55      100.95      3.69 o 
   2  11  16       49.27       44.90      5.85 o 
   3  11  16       47.07       49.26      6.86 o 
   4  11  16       43.67       40.81      6.80 o 
   0  12  16       82.57       83.77     10.20 o 
   1  12  16       93.28       84.42      8.31 o 
   2  12  16       86.54       85.58     10.23 o 
   3  12  16      123.38      121.05      5.00 o 
   0  13  16       44.70       63.55     17.28 o 
   1  13  16       12.10       13.94      5.86 o 
   2  13  16        9.57       14.68     11.20 o 
   1   0  17      750.96      703.21     31.27 o 
   2   0  17      172.79      240.51     21.20 o 
   3   0  17      179.85      193.27      6.98 o 
   4   0  17      256.05      239.77     14.09 o 
   5   0  17        0.07        1.13     18.00 o 
   6   0  17       14.25       27.13     24.15 o 
   7   0  17        0.45        1.89      6.46 o 
   8   0  17        0.66        0.54      0.71 o 
   0   1  17      598.51      611.03     10.63 o 
   1   1  17      628.65      647.55     30.56 o 
   2   1  17       68.82       83.34      5.45 o 
   3   1  17      462.79      441.15      7.10 o 
   4   1  17       41.17       46.30      7.24 o 
   5   1  17       68.48       73.88      9.80 o 
   6   1  17        2.06        2.21      0.81 o 
   7   1  17       91.67       92.67      3.00 o 
   8   1  17        5.84        5.65      2.41 o 
   0   2  17       81.57       94.01     12.06 o 
   1   2  17       61.50       95.80      6.12 o 
   2   2  17       95.10       93.79      4.95 o 
   3   2  17      611.03      582.14     18.07 o 
   4   2  17      123.68      143.75     11.88 o 
   5   2  17       44.97       51.58     17.33 o 
   6   2  17       78.04       73.92      5.39 o 
   7   2  17       33.87       38.67     11.34 o 
   8   2  17       30.94       34.84      5.25 o 
   0   3  17      645.02      623.67     11.54 o 
   1   3  17      269.17      308.58      9.05 o 
   2   3  17      844.03      865.00     20.73 o 
   3   3  17      113.57      107.41     17.15 o 
   4   3  17      161.30      173.74     10.08 o 
   5   3  17       22.74       23.49      9.07 o 
   6   3  17       82.03       83.10      4.20 o 
   7   3  17       94.60      106.65     18.97 o 
   0   4  17       26.55       45.97     22.62 o 
   1   4  17      141.16      141.86     11.83 o 
   2   4  17      774.49      748.68     11.74 o 
   3   4  17      324.17      301.99     12.55 o 
   4   4  17      540.65      482.77     19.45 o 
   5   4  17        6.04        7.88      3.07 o 
   6   4  17        0.82        8.39     19.45 o 
   7   4  17      116.55      104.06      2.05 o 
   0   5  17        0.46        2.52      3.95 o 
   1   5  17      248.11      266.30      7.68 o 
   2   5  17      458.05      435.90      8.96 o 
   3   5  17       89.98       88.43      2.26 o 
   4   5  17      243.49      255.47      7.54 o 
   5   5  17       21.73       18.39      5.52 o 
   6   5  17        7.42        7.93      7.61 o 
   7   5  17       90.12       84.55     10.91 o 
   0   6  17       13.19       17.16      8.11 o 
   1   6  17      299.48      304.09      6.96 o 
   2   6  17       53.94       62.78      8.90 o 
   3   6  17      334.83      329.67     13.95 o 
   4   6  17       17.49       26.11      6.91 o 
   5   6  17       69.75      103.67     12.52 o 
   6   6  17      179.10      174.24      8.49 o 
   7   6  17       20.35       19.13      2.24 o 
   0   7  17        8.81       14.10     36.02 o 
   1   7  17      270.34      256.40      6.47 o 
   2   7  17      116.12      128.42     10.17 o 
   3   7  17       31.47       33.33      3.69 o 
   4   7  17       77.18       74.79      3.92 o 
   5   7  17      120.85      115.18      6.35 o 
   6   7  17       19.79       29.48      5.85 o 
   0   8  17        8.27       11.67      4.62 o 
   1   8  17      161.16      185.80     14.85 o 
   2   8  17       11.14       16.90      7.83 o 
   3   8  17       39.67       49.89      6.39 o 
   4   8  17       37.17       36.76      6.29 o 
   5   8  17       33.88       37.16      1.41 o 
   6   8  17        9.42       11.67      3.20 o 
   0   9  17       48.98       56.24      8.90 o 
   1   9  17      141.30      153.13      4.79 o 
   2   9  17       51.49       52.93      2.69 o 
   3   9  17       18.25       18.07      0.67 o 
   4   9  17       52.87       50.62      7.72 o 
   5   9  17        5.77        7.57      5.41 o 
   0  10  17       96.05       98.57      6.22 o 
   1  10  17        8.96       16.53      9.55 o 
   2  10  17       22.26       20.80      3.90 o 
   3  10  17       27.03       24.23      4.30 o 
   4  10  17        0.74        6.63      7.20 o 
   5  10  17        0.38        4.86      1.76 o 
   0  11  17        0.18        3.99     19.30 o 
   1  11  17        2.35        3.60      6.27 o 
   2  11  17      164.30      171.61      8.36 o 
   3  11  17       26.08       29.89      3.76 o 
   4  11  17        1.24        6.81      7.37 o 
   0  12  17        0.01        9.17     26.95 o 
   1  12  17       20.72       31.53      9.56 o 
   2  12  17       31.58       36.51      6.38 o 
   3  12  17       11.37       11.30      3.10 o 
   0  13  17        9.92        9.81      1.54 o 
   1  13  17        1.78        2.17      2.40 o 
   0   0  18      104.20      180.00     20.43 o 
   1   0  18       18.88       24.20     13.37 o 
   2   0  18        0.98        1.18      3.26 o 
   3   0  18      266.55      281.29      9.13 o 
   4   0  18      160.68      176.16     13.58 o 
   5   0  18      166.37      173.32     23.34 o 
   6   0  18       45.60       54.48     12.36 o 
   7   0  18      113.29      114.74      9.51 o 
   0   1  18     1298.43     1295.82     20.09 o 
   1   1  18      138.65      181.09     12.71 o 
   2   1  18      116.63      110.80      7.14 o 
   3   1  18      283.88      283.89      7.89 o 
   4   1  18        0.08        2.19      7.82 o 
   5   1  18      188.34      201.78      9.01 o 
   6   1  18       76.79      101.58     13.93 o 
   7   1  18       50.21       64.11     16.35 o 
   0   2  18      103.83      131.15     13.72 o 
   1   2  18       46.93       45.64      5.74 o 
   2   2  18       23.50       42.87      9.41 o 
   3   2  18      104.63      102.04      4.61 o 
   4   2  18      141.45      134.35      9.40 o 
   5   2  18      156.94      171.08     13.13 o 
   6   2  18       95.77       91.85      7.26 o 
   7   2  18      155.93      149.02      6.78 o 
   0   3  18        1.23        8.56      5.80 o 
   1   3  18      110.06      105.48      7.52 o 
   2   3  18       27.91       26.84      4.94 o 
   3   3  18     1071.57      998.76     12.77 o 
   4   3  18       25.85       43.91     13.07 o 
   5   3  18       43.23       43.39      5.85 o 
   6   3  18      165.14      176.50     20.52 o 
   7   3  18       36.59       44.47      6.95 o 
   0   4  18      286.95      290.21     18.67 o 
   1   4  18       42.36       57.96     11.49 o 
   2   4  18      139.48      143.16     14.40 o 
   3   4  18       73.80       68.31      3.87 o 
   4   4  18       71.57      117.60      9.93 o 
   5   4  18      159.22      152.53      8.71 o 
   6   4  18      126.60      124.36     11.41 o 
   7   4  18       56.75       51.33      2.36 o 
   0   5  18     1260.61     1215.48     69.67 o 
   1   5  18       38.09       40.05      5.92 o 
   2   5  18       18.27       20.64      7.55 o 
   3   5  18      275.55      268.33     10.88 o 
   4   5  18      204.53      211.08      8.85 o 
   5   5  18        4.07        7.16      3.56 o 
   6   5  18       64.85       71.75      6.69 o 
   7   5  18       23.28       23.75      3.27 o 
   0   6  18       19.10       40.16     21.66 o 
   1   6  18      263.67      253.31     20.69 o 
   2   6  18      332.70      357.08     14.23 o 
   3   6  18       15.18       12.96      3.46 o 
   4   6  18      143.08      126.94      8.06 o 
   5   6  18       16.51       21.08      3.04 o 
   6   6  18       23.35       33.42      6.71 o 
   7   6  18       54.01       57.40     16.49 o 
   0   7  18      236.80      273.13     20.18 o 
   1   7  18        0.91        9.32      8.19 o 
   2   7  18       93.84      108.28     10.45 o 
   3   7  18       34.68       33.30      2.49 o 
   4   7  18       45.48       45.57      4.40 o 
   5   7  18       17.20       28.31      3.29 o 
   6   7  18        7.75       11.32      3.27 o 
   0   8  18      993.75      956.33     21.32 o 
   1   8  18      168.21      163.71      9.20 o 
   2   8  18        5.77       10.78      4.81 o 
   3   8  18       33.84       35.79      2.41 o 
   4   8  18        8.77       10.80      8.55 o 
   5   8  18       41.03       40.18     11.46 o 
   6   8  18        3.94        5.44      2.42 o 
   0   9  18        0.99       10.68     17.48 o 
   1   9  18       99.28      110.65      4.19 o 
   2   9  18        8.80       12.83      7.70 o 
   3   9  18      107.49       98.11      4.87 o 
   4   9  18        8.56        8.35      5.35 o 
   5   9  18       23.19       31.09      6.86 o 
   0  10  18      140.28      209.34     26.91 o 
   1  10  18      115.77      130.40      9.37 o 
   2  10  18       36.47       37.65      5.04 o 
   3  10  18       35.61       34.45      8.63 o 
   4  10  18      135.68      129.22      5.02 o 
   0  11  18        1.28        5.50     26.74 o 
   1  11  18       89.63       77.28      3.80 o 
   2  11  18       11.74       12.80      2.42 o 
   3  11  18       48.46       59.16      8.10 o 
   4  11  18        2.82        9.91      4.98 o 
   0  12  18        2.57        4.25     12.52 o 
   1  12  18       30.36       29.61     14.32 o 
   2  12  18       29.65       36.08      9.25 o 
   1   0  19       47.66       67.70     14.83 o 
   2   0  19        0.10       13.50     11.09 o 
   3   0  19      186.12      180.14     21.06 o 
   4   0  19      107.31      107.34     17.29 o 
   5   0  19      281.24      273.57     23.45 o 
   6   0  19        0.09        2.02     10.80 o 
   7   0  19      102.99       99.95     34.08 o 
   0   1  19       12.51       17.65     17.69 o 
   1   1  19      392.69      410.83     20.29 o 
   2   1  19       57.45       99.54      9.02 o 
   3   1  19       81.20       93.80      8.52 o 
   4   1  19      654.04      628.87     14.65 o 
   5   1  19       66.22       67.51     28.84 o 
   6   1  19      219.38      248.99     18.95 o 
   7   1  19       90.26       82.63      4.73 o 
   0   2  19      659.48      640.12     20.47 o 
   1   2  19       51.01       94.20     10.44 o 
   2   2  19       63.27       67.29      4.73 o 
   3   2  19        1.02        7.60     13.46 o 
   4   2  19       21.19       32.74      5.82 o 
   5   2  19      153.15      153.57      2.60 o 
   6   2  19      191.17      233.52     11.62 o 
   7   2  19       24.97       32.86      7.86 o 
   0   3  19      387.25      360.73      8.58 o 
   1   3  19       28.36       34.02      8.02 o 
   2   3  19      101.63      103.29      7.17 o 
   3   3  19       71.70       82.84     12.09 o 
   4   3  19       70.76       65.78     13.01 o 
   5   3  19      319.05      342.58     17.90 o 
   6   3  19      171.65      202.83     24.01 o 
   7   3  19       66.90       65.17      4.37 o 
   0   4  19     1048.68     1009.30     14.25 o 
   1   4  19      292.39      277.25     15.26 o 
   2   4  19      130.29      131.28      5.57 o 
   3   4  19       90.62       86.64      9.57 o 
   4   4  19      258.26      240.61     25.25 o 
   5   4  19        0.29        5.83      6.47 o 
   6   4  19       39.47       45.83      9.40 o 
   7   4  19        3.94        6.18      3.94 o 
   0   5  19       23.85       25.47     11.11 o 
   1   5  19       89.49       91.63      7.20 o 
   2   5  19      509.86      511.88     12.61 o 
   3   5  19       71.42       68.99      6.53 o 
   4   5  19       18.89       22.16      5.35 o 
   5   5  19       10.71       13.46      2.09 o 
   6   5  19       72.22       74.70      5.39 o 
   7   5  19       40.86       44.50      5.10 o 
   0   6  19        6.92       12.50     10.21 o 
   1   6  19      283.45      256.71     29.32 o 
   2   6  19      165.41      181.17     10.67 o 
   3   6  19      256.92      245.33      8.26 o 
   4   6  19       39.02       48.23      4.45 o 
   5   6  19       22.82       34.70      7.85 o 
   6   6  19       49.89       51.21     11.52 o 
   0   7  19      220.64      255.18     17.65 o 
   1   7  19        7.74       13.13      5.27 o 
   2   7  19       45.11       45.86      1.88 o 
   3   7  19       45.40       48.07      2.40 o 
   4   7  19        8.33       11.38      2.06 o 
   5   7  19       39.10       42.76      8.16 o 
   6   7  19        2.33        5.18      4.09 o 
   0   8  19      214.98      212.75     14.02 o 
   1   8  19      162.74      170.41     14.08 o 
   2   8  19       60.61       63.75      4.63 o 
   3   8  19       30.93       27.78     11.64 o 
   4   8  19        3.16        3.75      6.81 o 
   5   8  19       10.87       16.33      4.33 o 
   0   9  19       12.53       22.22     18.42 o 
   1   9  19       60.25       77.97     23.86 o 
   2   9  19       38.39       34.06      3.98 o 
   3   9  19       63.77       71.65      6.04 o 
   4   9  19        1.68        6.90     10.50 o 
   5   9  19       40.11       47.08      4.69 o 
   0  10  19       50.02       43.73     10.75 o 
   1  10  19      270.13      285.96      9.23 o 
   2  10  19       13.70       28.28      7.58 o 
   3  10  19       34.65       40.34      3.28 o 
   4  10  19        4.28        8.53      2.35 o 
   0  11  19        1.19        3.86     15.43 o 
   1  11  19      206.51      209.24     12.17 o 
   2  11  19       26.09       42.31     16.35 o 
   3  11  19       24.02       35.04     12.51 o 
   0  12  19        2.39        7.65     12.71 o 
   1  12  19       54.26       56.83      9.31 o 
   0   0  20     1166.31     1183.28     26.52 o 
   1   0  20      218.03      221.37      6.33 o 
   2   0  20      178.67      177.69     19.08 o 
   3   0  20       77.90       83.30      4.97 o 
   4   0  20       12.27       15.91     29.18 o 
   5   0  20       21.37       23.13      2.12 o 
   6   0  20       23.04       32.76      7.96 o 
   7   0  20       62.67       67.52      6.70 o 
   0   1  20      294.13      301.68     11.77 o 
   1   1  20      216.29      208.98      5.82 o 
   2   1  20       58.55       60.32      9.93 o 
   3   1  20       37.57       33.71      4.25 o 
   4   1  20      435.88      437.35     10.10 o 
   5   1  20      181.61      170.75     11.87 o 
   6   1  20       21.39       26.13      3.78 o 
   7   1  20        9.72       16.69     10.50 o 
   0   2  20      305.85      311.20     10.10 o 
   1   2  20      423.74      394.10     27.51 o 
   2   2  20       38.04       51.62     16.60 o 
   3   2  20      217.71      220.60      8.49 o 
   4   2  20      362.60      343.43      8.37 o 
   5   2  20      122.29      174.76     15.79 o 
   6   2  20       65.97       61.03      6.12 o 
   7   2  20      131.74      133.64      6.74 o 
   0   3  20        0.09        2.72      5.79 o 
   1   3  20      148.14      152.11      5.17 o 
   2   3  20      412.47      431.53     15.27 o 
   3   3  20      237.15      246.24      7.05 o 
   4   3  20      109.38      112.19     14.00 o 
   5   3  20       43.73       49.23      5.17 o 
   6   3  20      169.53      184.62     12.22 o 
   7   3  20        4.58        4.64      1.75 o 
   0   4  20        3.78        4.94      4.91 o 
   1   4  20       47.87       80.32     12.56 o 
   2   4  20      500.36      479.36      8.38 o 
   3   4  20      183.32      168.60     25.48 o 
   4   4  20        7.82       16.31      7.27 o 
   5   4  20        5.06        6.82     12.32 o 
   6   4  20       27.87       28.10      2.49 o 
   7   4  20       53.23       52.42      6.18 o 
   0   5  20       46.13       62.05      6.79 o 
   1   5  20       40.89       43.91      4.85 o 
   2   5  20       96.13      127.04     14.20 o 
   3   5  20       78.06      127.48     13.93 o 
   4   5  20       16.26       29.01      7.73 o 
   5   5  20       36.52       45.03      6.49 o 
   6   5  20       14.45       19.14      3.81 o 
   0   6  20       40.61       56.58     33.58 o 
   1   6  20       44.24       51.37     14.37 o 
   2   6  20       13.39       25.94      9.07 o 
   3   6  20       36.37       43.08      6.69 o 
   4   6  20       32.54       38.94      4.72 o 
   5   6  20       78.93       66.32      4.83 o 
   6   6  20       31.55       28.56      3.54 o 
   0   7  20       11.30       18.35      2.20 o 
   1   7  20      159.88      152.86      5.85 o 
   2   7  20       72.47       95.62     13.39 o 
   3   7  20       53.23       50.13      2.48 o 
   4   7  20       82.23       80.24      6.58 o 
   5   7  20       12.73       19.96      4.99 o 
   6   7  20      100.30      105.49     10.99 o 
   0   8  20      254.00      237.46     24.43 o 
   1   8  20      136.27      139.67      3.93 o 
   2   8  20        9.63       19.59     16.05 o 
   3   8  20       25.07       27.50      1.15 o 
   4   8  20       43.11       46.16      6.98 o 
   5   8  20       85.16       81.28      4.26 o 
   0   9  20       39.41       37.73     32.53 o 
   1   9  20       63.61       67.08      7.82 o 
   2   9  20       23.94       28.09      3.08 o 
   3   9  20       53.91       61.64     10.85 o 
   4   9  20       83.88       87.91     12.70 o 
   0  10  20       29.35       43.66     23.86 o 
   1  10  20       13.85       23.77      3.92 o 
   2  10  20       56.96       59.25      1.90 o 
   3  10  20       20.35       20.42      6.73 o 
   4  10  20       81.41       73.70      8.67 o 
   0  11  20        4.07        3.54      5.54 o 
   1  11  20       43.51       60.33     17.61 o 
   2  11  20      145.24      151.65      4.49 o 
   1   0  21      495.84      516.87     25.50 o 
   2   0  21      179.46      182.72     14.81 o 
   3   0  21       18.10       24.39     10.76 o 
   4   0  21       20.13       19.01      3.33 o 
   5   0  21       33.18       47.02     17.73 o 
   6   0  21       31.13       40.58     13.92 o 
   7   0  21        3.23       13.81     21.99 o 
   0   1  21      419.35      433.36     30.18 o 
   1   1  21      283.48      263.53     27.03 o 
   2   1  21       15.48       27.20      5.28 o 
   3   1  21      191.69      176.99     15.20 o 
   4   1  21       92.69       92.24      9.48 o 
   5   1  21       58.99       62.57      4.58 o 
   6   1  21       66.93       56.99      8.36 o 
   7   1  21        6.91       11.75      1.93 o 
   0   2  21       28.49       30.99     10.21 o 
   1   2  21       31.16       37.80     14.08 o 
   2   2  21       27.77       36.69      5.19 o 
   3   2  21      283.01      273.65      3.88 o 
   4   2  21      248.93      260.79     11.88 o 
   5   2  21       23.75       21.39      4.51 o 
   6   2  21      156.04      161.28     14.43 o 
   7   2  21       78.70       86.21      8.47 o 
   0   3  21       56.56       67.54      5.58 o 
   1   3  21      128.38      149.42      8.23 o 
   2   3  21       19.94       31.01      6.82 o 
   3   3  21      288.54      271.34      9.75 o 
   4   3  21        1.57       11.01      2.48 o 
   5   3  21      110.43      123.57     18.77 o 
   6   3  21       11.89       15.59      3.08 o 
   0   4  21        3.01        6.88      7.48 o 
   1   4  21      110.42      113.00      7.52 o 
   2   4  21      120.08      137.93     10.37 o 
   3   4  21       31.38       46.12      8.67 o 
   4   4  21       12.24       12.95      9.53 o 
   5   4  21       41.04       43.70      3.29 o 
   6   4  21       60.92       54.13      7.60 o 
   0   5  21       14.92       17.05      3.27 o 
   1   5  21      188.10      205.46     15.40 o 
   2   5  21      231.82      218.66      7.87 o 
   3   5  21      231.10      240.98     11.28 o 
   4   5  21       61.65       58.19      3.81 o 
   5   5  21       15.19       25.98      7.60 o 
   6   5  21      154.57      147.06      4.54 o 
   0   6  21        0.30        0.22      1.76 o 
   1   6  21       13.97       29.41      6.75 o 
   2   6  21      288.54      277.73     16.47 o 
   3   6  21       18.15       22.91      3.96 o 
   4   6  21       46.42       48.98     12.94 o 
   5   6  21        7.14       19.62     13.65 o 
   6   6  21        2.77       10.55     15.34 o 
   0   7  21      465.88      456.58      8.20 o 
   1   7  21      104.14      102.50      9.57 o 
   2   7  21        7.54       13.93     14.53 o 
   3   7  21      163.69      156.81      7.22 o 
   4   7  21       25.36       33.00      7.78 o 
   5   7  21       38.78       46.61      8.43 o 
   0   8  21       89.65      100.92     16.61 o 
   1   8  21       11.13        9.77      3.52 o 
   2   8  21       14.48       12.33      3.85 o 
   3   8  21       12.66       24.65      8.32 o 
   4   8  21        5.34        9.91      5.95 o 
   5   8  21       34.36       33.32      7.78 o 
   0   9  21      180.31      180.26     20.43 o 
   1   9  21       68.07       80.14     11.67 o 
   2   9  21      142.61      150.37      6.50 o 
   3   9  21       40.29       42.38      7.03 o 
   4   9  21       34.33       31.64      3.99 o 
   0  10  21       35.58       34.44     24.56 o 
   1  10  21       47.73       45.33      7.98 o 
   2  10  21       16.95       23.08      6.77 o 
   3  10  21       25.10       25.57      4.40 o 
   0  11  21       28.39       40.11     12.27 o 
   1  11  21      177.47      181.21      7.78 o 
   2  11  21       21.49       29.51     17.16 o 
   0   0  22      113.70      169.80     13.40 o 
   1   0  22      414.84      384.48      2.29 o 
   2   0  22       72.86      105.19     14.85 o 
   3   0  22      291.01      324.65     22.49 o 
   4   0  22      119.89      135.66     22.54 o 
   5   0  22       86.81      111.57     22.17 o 
   6   0  22        3.08        8.33     11.79 o 
   0   1  22      536.44      503.60    115.25 o 
   1   1  22      411.34      376.57      9.87 o 
   2   1  22      244.25      254.40      7.84 o 
   3   1  22      112.31      110.77      9.35 o 
   4   1  22       63.59       63.30      4.11 o 
   5   1  22       11.37       13.47      3.96 o 
   6   1  22       17.85       20.95      9.59 o 
   0   2  22        8.28       10.66      1.76 o 
   1   2  22      522.29      531.26      9.04 o 
   2   2  22       78.27       84.04     11.89 o 
   3   2  22      204.48      199.63     12.50 o 
   4   2  22      122.16      121.38      3.06 o 
   5   2  22       45.12       42.83      4.94 o 
   6   2  22       35.38       38.21      5.13 o 
   0   3  22       11.79       14.79     21.84 o 
   1   3  22       79.88       89.76      9.25 o 
   2   3  22      387.73      367.07      9.45 o 
   3   3  22      288.82      270.31     13.59 o 
   4   3  22       15.44       30.99     16.81 o 
   5   3  22       14.41       13.23      4.76 o 
   6   3  22       79.49       80.27      3.78 o 
   0   4  22       93.66       91.87      2.56 o 
   1   4  22       13.33       14.33      2.88 o 
   2   4  22      193.12      218.72     11.31 o 
   3   4  22      135.93      135.27      6.69 o 
   4   4  22       37.69       36.70      4.43 o 
   5   4  22       50.29       68.03     16.30 o 
   6   4  22       37.22       34.56      8.06 o 
   0   5  22        1.53        7.75      4.54 o 
   1   5  22      143.24      148.71     14.16 o 
   2   5  22      211.61      228.05      9.11 o 
   3   5  22       15.24       14.43      3.78 o 
   4   5  22       79.07       79.27      4.77 o 
   5   5  22        9.78       15.39      2.79 o 
   6   5  22       22.82       30.95      7.99 o 
   0   6  22      137.28      134.53      7.56 o 
   1   6  22       52.06       47.57      3.52 o 
   2   6  22        3.29       23.26     11.61 o 
   3   6  22       76.72       75.37      7.68 o 
   4   6  22       57.77       70.85      5.79 o 
   5   6  22       28.08       32.98      8.22 o 
   0   7  22        1.71        1.52      5.44 o 
   1   7  22        7.16       10.90     17.27 o 
   2   7  22       41.61       65.68     16.76 o 
   3   7  22       28.95       33.52      3.37 o 
   4   7  22       29.29       39.03      8.32 o 
   5   7  22        7.95       14.91     10.84 o 
   0   8  22      291.49      278.38     12.85 o 
   1   8  22      155.00      145.33      4.70 o 
   2   8  22       51.40       50.23      6.37 o 
   3   8  22        2.51        7.62      6.34 o 
   4   8  22       18.19       18.99      8.65 o 
   0   9  22       86.70       87.57      3.40 o 
   1   9  22       26.38       25.38      5.90 o 
   2   9  22       10.10       11.15      1.70 o 
   3   9  22       30.18       26.55      1.71 o 
   0  10  22        2.60       20.04     24.44 o 
   1  10  22       48.87       65.89     19.46 o 
   2  10  22       46.14       49.36      3.64 o 
   1   0  23      110.10      115.00      5.03 o 
   2   0  23        0.32        2.37     28.64 o 
   3   0  23      355.01      326.49      8.84 o 
   4   0  23       10.69       12.11      1.67 o 
   5   0  23        1.44        1.68      2.47 o 
   6   0  23       18.51       20.58     13.22 o 
   0   1  23      550.93      532.57      8.07 o 
   1   1  23      256.31      263.97     16.90 o 
   2   1  23        1.23        4.52      4.24 o 
   3   1  23       35.47       35.88      2.21 o 
   4   1  23       73.05       67.71      8.73 o 
   5   1  23       25.16       32.11     11.95 o 
   6   1  23       57.56       50.76      3.11 o 
   0   2  23      263.04      249.32      3.76 o 
   1   2  23       34.33       35.20      2.79 o 
   2   2  23      113.44      102.75      9.17 o 
   3   2  23       10.08       19.10      5.28 o 
   4   2  23        0.57        1.50      2.98 o 
   5   2  23       22.00       21.71      4.49 o 
   6   2  23       55.48       58.38      4.06 o 
   0   3  23       30.06       28.38      2.29 o 
   1   3  23      181.41      169.77     24.43 o 
   2   3  23       38.59       39.67      3.12 o 
   3   3  23       22.85       29.00      5.68 o 
   4   3  23       44.58       39.07      4.83 o 
   5   3  23       51.59       56.69      9.51 o 
   6   3  23       33.68       29.62      1.46 o 
   0   4  23      349.91      330.53     11.29 o 
   1   4  23       15.30       28.44      5.56 o 
   2   4  23       43.05       47.22      6.88 o 
   3   4  23       63.05       64.63      4.11 o 
   4   4  23       41.49       42.39      7.76 o 
   5   4  23       19.24       23.97     18.63 o 
   0   5  23       38.34       46.28      6.31 o 
   1   5  23       29.69       33.37      9.50 o 
   2   5  23      232.26      232.39      6.94 o 
   3   5  23       42.36       41.12      1.36 o 
   4   5  23       21.75       29.20      8.50 o 
   5   5  23        2.31        2.67      1.70 o 
   0   6  23       52.85       60.22      9.47 o 
   1   6  23       55.97       53.06     20.66 o 
   2   6  23       30.86       42.45     23.02 o 
   3   6  23       13.48       14.45      2.32 o 
   4   6  23       65.78       72.14      7.42 o 
   5   6  23        8.15       13.56      7.88 o 
   0   7  23       63.35       69.53      5.47 o 
   1   7  23       15.21       23.29     10.18 o 
   2   7  23        4.94        9.93      6.44 o 
   3   7  23       14.71       15.03      5.83 o 
   4   7  23        6.74        6.39      3.12 o 
   0   8  23        0.22        7.85     16.80 o 
   1   8  23        0.59        3.38     10.28 o 
   2   8  23        5.00       10.82      9.67 o 
   3   8  23        7.31       23.28      8.24 o 
   4   8  23       10.62       12.25      2.40 o 
   0   9  23       88.96       89.56     10.84 o 
   1   9  23      113.71      118.51     12.35 o 
   2   9  23       20.08       20.31      6.53 o 
   3   9  23       45.36       38.97      7.35 o 
   0  10  23       69.52       78.89     26.02 o 
   1  10  23       26.58       31.83      4.60 o 
   0   0  24        2.07       68.93     22.92 o 
   1   0  24       66.52       87.43     23.42 o 
   2   0  24       33.41       32.11     12.10 o 
   3   0  24       17.69       17.81      2.99 o 
   4   0  24        9.15        8.33     10.49 o 
   5   0  24       43.98       47.43      6.93 o 
   6   0  24       33.65       48.26     20.58 o 
   0   1  24       14.77       15.57      5.29 o 
   1   1  24       76.98       93.99     15.67 o 
   2   1  24       20.72       31.96      7.32 o 
   3   1  24        9.17       31.65     12.96 o 
   4   1  24       58.41       60.33      4.04 o 
   5   1  24       73.35       73.38      5.46 o 
   6   1  24        7.06        7.96      5.11 o 
   0   2  24       20.86       32.66     35.99 o 
   1   2  24       42.09       52.29      9.78 o 
   2   2  24       33.20       37.46      4.30 o 
   3   2  24        6.29       13.44      5.16 o 
   4   2  24      101.81       93.40      9.63 o 
   5   2  24       88.09       86.60      3.17 o 
   0   3  24        7.38       15.69     10.33 o 
   1   3  24       87.35      103.01     13.65 o 
   2   3  24       60.88       63.06     23.76 o 
   3   3  24      116.68      123.14      6.08 o 
   4   3  24       18.67       28.36     14.16 o 
   5   3  24       34.36       28.03      0.66 o 
   0   4  24       60.45       79.66     25.64 o 
   1   4  24        4.44        6.55      5.56 o 
   2   4  24      106.06      121.43      9.23 o 
   3   4  24        4.64        6.29      1.69 o 
   4   4  24       25.83       35.50      7.50 o 
   5   4  24       52.39       55.28      9.59 o 
   0   5  24       59.76       75.38     21.75 o 
   1   5  24        5.79        8.87      6.00 o 
   2   5  24       26.77       27.95      6.98 o 
   3   5  24       48.33       53.73      8.69 o 
   4   5  24       17.08       16.38      1.54 o 
   5   5  24       24.87       29.29      6.14 o 
   0   6  24       24.86       22.13      6.79 o 
   1   6  24       56.18       61.82      6.62 o 
   2   6  24       25.39       24.11      8.73 o 
   3   6  24       40.50       44.59      6.83 o 
   4   6  24       19.82       20.19      2.35 o 
   0   7  24        1.70        5.77      9.45 o 
   1   7  24        1.20        3.86      6.10 o 
   2   7  24      176.26      165.86      3.61 o 
   3   7  24       22.95       20.90      4.81 o 
   4   7  24        0.72        2.26      6.66 o 
   0   8  24      103.17       99.62     34.21 o 
   1   8  24       15.52       15.00      4.24 o 
   2   8  24       17.21       17.19      8.06 o 
   3   8  24       78.05       73.06      7.49 o 
   0   9  24       83.91       80.41      7.40 o 
   1   9  24       18.91       22.89     14.73 o 
   2   9  24        8.94       10.78      9.64 o 
   1   0  25        0.00        1.61     25.24 o 
   2   0  25        6.35        7.05      0.88 o 
   3   0  25       75.27       75.81      5.82 o 
   4   0  25       11.04       16.30     29.91 o 
   5   0  25        0.00        0.40      1.51 o 
   0   1  25      164.90      171.24     14.02 o 
   1   1  25      137.31      138.11      8.38 o 
   2   1  25       55.32       71.73     10.80 o 
   3   1  25       20.64       27.72      2.35 o 
   4   1  25       29.89       36.33      4.37 o 
   5   1  25       33.33       36.80      8.67 o 
   0   2  25       30.65       50.07     35.96 o 
   1   2  25        9.40       14.05      4.62 o 
   2   2  25       43.43       50.51      7.44 o 
   3   2  25       35.77       43.95      5.33 o 
   4   2  25       30.05       39.67      6.62 o 
   5   2  25        0.05        2.20      6.85 o 
   0   3  25        0.26        7.09     27.00 o 
   1   3  25       98.25       96.59     11.76 o 
   2   3  25       10.23       13.23      3.17 o 
   3   3  25       30.60       27.60      4.76 o 
   4   3  25        2.91        6.26      1.56 o 
   5   3  25       11.65       10.76      1.74 o 
   0   4  25       44.25       55.09     15.07 o 
   1   4  25        6.77        6.62      3.11 o 
   2   4  25        7.64       10.79      5.25 o 
   3   4  25       13.24       20.13     12.81 o 
   4   4  25        3.75        5.36      9.62 o 
   5   4  25        0.12        4.73      9.36 o 
   0   5  25      107.67      117.98     17.94 o 
   1   5  25        1.05        5.31      7.41 o 
   2   5  25       21.86       25.15      4.04 o 
   3   5  25       42.12       37.51      6.53 o 
   4   5  25        4.60       11.30      8.04 o 
   0   6  25      200.76      182.35     32.10 o 
   1   6  25        3.93       12.56      6.26 o 
   2   6  25       33.12       36.58      3.46 o 
   3   6  25       10.26       12.97      6.58 o 
   4   6  25        0.42        0.97     13.13 o 
   0   7  25        1.25        3.80      3.44 o 
   1   7  25       54.47       55.25      4.00 o 
   2   7  25       12.95       18.84      5.98 o 
   3   7  25       13.09       18.72     15.99 o 
   0   8  25        9.22       11.52      8.80 o 
   1   8  25       10.12       10.73      2.22 o 
   2   8  25        1.66       10.94      3.32 o 
   0   9  25        5.45        7.78     20.15 o 
   1   9  25       19.19       27.50      4.15 o 
   0   0  26      330.94      346.27     50.63 o 
   1   0  26        1.01        5.37      9.80 o 
   2   0  26        1.70        4.70      5.59 o 
   3   0  26       69.35       82.33     28.74 o 
   4   0  26        0.32        1.82      3.33 o 
   5   0  26       53.18       48.78      4.84 o 
   0   1  26       84.24       87.80     23.68 o 
   1   1  26       92.84      114.23     19.14 o 
   2   1  26       11.46       10.62      1.44 o 
   3   1  26       24.55       38.69     12.26 o 
   4   1  26       16.20       16.73      3.86 o 
   5   1  26       21.88       27.25      4.81 o 
   0   2  26      230.24      244.98     30.91 o 
   1   2  26      195.85      185.13     12.53 o 
   2   2  26       20.31       23.56      5.41 o 
   3   2  26        4.71        5.13      5.52 o 
   4   2  26       35.64       35.97      1.15 o 
   5   2  26       13.17       14.10      4.54 o 
   0   3  26        0.98        2.49      8.36 o 
   1   3  26       23.06       28.86      8.12 o 
   2   3  26        0.16        7.00      9.79 o 
   3   3  26       13.96       25.27     12.64 o 
   4   3  26        4.04        6.78      4.14 o 
   0   4  26       28.58       31.44     15.82 o 
   1   4  26       49.06       50.35      5.37 o 
   2   4  26        4.37        7.36      3.65 o 
   3   4  26       17.35       18.36      5.77 o 
   4   4  26        2.81        8.47     14.49 o 
   0   5  26       20.20       19.57      0.88 o 
   1   5  26       16.51       16.59      3.85 o 
   2   5  26       55.41       51.46     13.64 o 
   3   5  26       14.04       16.90      4.89 o 
   4   5  26        6.05        9.07      5.75 o 
   0   6  26        1.32        8.57      3.89 o 
   1   6  26       30.81       44.66     16.28 o 
   2   6  26        4.90        7.41      6.10 o 
   3   6  26        3.40        8.28      5.50 o 
   0   7  26        1.51       24.74     18.29 o 
   1   7  26       20.28       23.89     12.37 o 
   2   7  26       35.91       40.95     10.54 o 
   0   8  26       80.65       84.89     13.52 o 
   1   8  26        3.07        7.93     12.50 o 
   1   0  27       27.60       47.42     44.95 o 
   2   0  27       16.70       18.15      5.60 o 
   3   0  27        4.74        7.23     11.46 o 
   4   0  27        8.01       16.75      6.70 o 
   0   1  27       67.52       65.23      4.94 o 
   1   1  27        3.75        4.17      5.67 o 
   2   1  27       19.62       20.80      1.16 o 
   3   1  27       50.81       51.30     11.57 o 
   4   1  27       20.52       18.01      6.30 o 
   0   2  27        1.18        4.27      7.14 o 
   1   2  27       14.78       23.75     11.15 o 
   2   2  27       19.97       26.48     13.62 o 
   3   2  27       31.93       29.26      1.54 o 
   4   2  27       18.40       27.98      5.54 o 
   0   3  27       18.92       17.48      0.88 o 
   1   3  27       34.50       43.26      8.69 o 
   2   3  27       30.84       47.21     13.32 o 
   3   3  27        5.97        9.81     10.27 o 
   4   3  27       81.90       89.59     17.90 o 
   0   4  27        3.40       10.98     18.65 o 
   1   4  27       27.67       34.61     14.07 o 
   2   4  27       17.71       27.28      4.82 o 
   3   4  27       36.62       35.69      5.73 o 
   0   5  27        0.48        2.31      2.38 o 
   1   5  27        7.02       19.40      6.98 o 
   2   5  27       70.30       83.54     13.54 o 
   3   5  27        8.86       19.89     10.20 o 
   0   6  27        0.01        0.26      1.75 o 
   1   6  27        2.63        8.52      5.05 o 
   2   6  27       11.33       14.07     10.06 o 
   0   7  27       15.42       20.65     16.41 o 
   1   7  27       31.10       34.30     14.59 o 
   0   0  28      343.84      370.96     40.22 o 
   1   0  28       36.04       35.96      4.94 o 
   2   0  28       43.23       51.15     10.44 o 
   3   0  28        3.77        5.64     14.81 o 
   4   0  28       36.64       36.32      0.88 o 
   0   1  28        8.61       25.21     17.98 o 
   1   1  28       53.37       71.67     16.23 o 
   2   1  28       16.22       17.45     11.49 o 
   3   1  28        0.53        1.31      9.61 o 
   0   2  28       11.94       21.89     22.59 o 
   1   2  28       17.99       23.37     13.80 o 
   2   2  28       66.10       61.00      1.47 o 
   3   2  28       76.01       86.49      8.62 o 
   0   3  28       12.45       16.81      7.23 o 
   1   3  28       68.41       71.43      7.14 o 
   2   3  28       11.57       12.62      4.23 o 
   3   3  28       15.30       18.05     15.96 o 
   0   4  28       36.10       38.51      1.56 o 
   1   4  28       10.86       13.31     12.41 o 
   2   4  28       15.70       22.16      5.62 o 
   3   4  28       25.98       36.48     17.14 o 
   0   5  28       26.71       31.72     15.37 o 
   1   5  28       56.48       58.61      5.83 o 
   2   5  28       16.16       29.94     18.02 o 
   0   6  28        0.18        0.25      4.11 o 
   1   6  28       50.19       49.72      2.75 o 
   1   0  29        0.43        6.35     29.44 o 
   2   0  29       11.46       20.02      8.10 o 
   3   0  29       27.08       36.49     24.50 o 
   0   1  29        9.00       22.56     19.74 o 
   1   1  29       18.56       23.18      5.34 o 
   2   1  29       12.55       10.20      2.92 o 
   3   1  29       53.83       52.56     16.68 o 
   0   2  29       44.37       50.14      5.41 o 
   1   2  29      128.22      152.09     13.78 o 
   2   2  29        0.59        5.62     15.17 o 
   0   3  29        0.00        8.78     22.77 o 
   1   3  29        7.74       12.29      1.72 o 
   2   3  29        0.99        7.98      5.56 o 
   0   4  29        0.36        1.20     10.59 o 
   1   4  29       10.29       12.09      5.59 o 
   2   4  29       29.55       36.00      8.60 o 
   0   5  29       75.52       69.13      9.08 o 
   1   0  30        0.26        0.00     14.63 o 
   2   0  30       38.23       35.29      6.17 o 
   0   1  30      176.55      174.04     27.68 o 
   1   1  30        0.72        4.41     11.86 o 
   0   2  30      187.00      188.33      9.70 o 
   1   2  30        0.92        6.19     17.97 o 
   0   3  30        5.15        8.48      4.01 o 
                                                 
